# Supplementary material for: Crystal structure of 3-[4-(benz­yloxy)phen­yl]-2,3-di­hydro-1H-benzo[f]chromen-1-one
Source: Acta Crystallogr Sect E Struct Rep Online. 2014 Sep 20;70(Pt 10):o1116–7. doi: 10.1107/S1600536814020868 (PMC4257196; doi:10.1107/S1600536814020868)
Supplement: Supplementary file 1 [file e-70-o1116-sup1.cif]

##############################################################################
#                                                                            #
# This CIF contains the data in a paper accepted for publication in          #
# Acta Crystallographica Section E. It conforms to the requirements of       #
# Notes for Authors for Acta Crystallographica Section E, and has been       #
# peer reviewed under the auspices of the IUCr Commission on Journals.       #
#                                                                            #
# Full details of the Crystallographic Information File format               #
# are given in the paper "The Crystallographic Information File (CIF):       #
# a New Standard Archive File for Crystallography" by S. R. Hall, F. H.      #
# Allen and I. D. Brown [Acta Cryst. (1991), A47, 655-685].                  #
#                                                                            #
# The current version of the core CIF dictionary is obtainable from          #
# ftp://ftp.iucr.org/pub/cif_core.dic.                                       #
#                                                                            #
# Software is freely available for graphical display of the structure(s)     #
# in this CIF. For information consult the CIF software page                 #
# http://www.iucr.org/resources/cif/software.                                #
#                                                                            #
# This file may be used for bona fide research purposes within the           #
# scientific community so long as proper attribution is given to the journal # 
# article from which it was obtained.                                        #
#                                                                            #
##############################################################################
data_I
_database_code_depnum_ccdc_archive 'CCDC 1024680'
_audit_creation_method     SHELXL-97
_chemical_name_systematic
;
3-[4-(Benzyloxy)phenyl]-2,3-dihydro-1<i>H</i>-benzo[<i>f</i>]chromen-1-one
;
_chemical_name_common     ?
_chemical_formula_moiety     'C26 H19 O3'
_chemical_formula_sum     'C26 H19 O3'
_chemical_formula_iupac     'C26 H19 O3'
_chemical_formula_weight     379.41
_chemical_melting_point     ?
_symmetry_cell_setting     monoclinic
_symmetry_space_group_name_H-M     'P 21/n'
_symmetry_space_group_name_Hall     '-P 2yn'
loop_
    _symmetry_equiv_pos_as_xyz
    'x, y, z'
    '-x+1/2, y+1/2, -z+1/2'
    '-x, -y, -z'
    'x-1/2, -y-1/2, z-1/2'
_cell_length_a     6.9632(4)
_cell_length_b     35.846(2)
_cell_length_c     7.7879(5)
_cell_angle_alpha     90.00
_cell_angle_beta     100.375(3)
_cell_angle_gamma     90.00
_cell_volume     1912.1(2)
_cell_formula_units_Z     4
_cell_measurement_reflns_used     3956
_cell_measurement_theta_min     ?
_cell_measurement_theta_max     ?
_cell_measurement_temperature     293(2)
_exptl_crystal_description     block
_exptl_crystal_colour     colourless
_exptl_crystal_size_max     0.35
_exptl_crystal_size_mid     0.30
_exptl_crystal_size_min     0.25
_exptl_crystal_density_diffrn     1.318
_exptl_crystal_density_meas     ?
_exptl_crystal_density_method     'not measured'
_exptl_crystal_F_000     796.0
_exptl_absorpt_coefficient_mu     0.085
_exptl_absorpt_correction_type     multi-scan
_exptl_absorpt_process_details
;
(SADABS; Bruker, 2008)
;
_exptl_absorpt_correction_T_min     0.971
_exptl_absorpt_correction_T_max     0.979
_exptl_special_details     ?
_diffrn_ambient_temperature     293(2)
_diffrn_radiation_type     MoK\a
_diffrn_radiation_wavelength     0.71073
_diffrn_radiation_source     'fine-focus sealed tube'
_diffrn_radiation_monochromator     graphite
_diffrn_measurement_device_type     'Bruker APEXII CCD'
_diffrn_measurement_method     '\w and \f scan'
_diffrn_detector_area_resol_mean     ?
_diffrn_reflns_number     26372
_diffrn_reflns_av_R_equivalents     0.0674
_diffrn_reflns_av_sigmaI/netI     0.0381
_diffrn_reflns_theta_min     1.14
_diffrn_reflns_theta_max     26.49
_diffrn_reflns_theta_full     26.49
_diffrn_measured_fraction_theta_max     0.990
_diffrn_measured_fraction_theta_full     0.990
_diffrn_reflns_limit_h_min     -8
_diffrn_reflns_limit_h_max     8
_diffrn_reflns_limit_k_min     -44
_diffrn_reflns_limit_k_max     44
_diffrn_reflns_limit_l_min     -8
_diffrn_reflns_limit_l_max     9
_diffrn_standards_number     ?
_diffrn_standards_interval_count     ?
_diffrn_standards_interval_time     ?
_diffrn_standards_decay_%     ?
_refine_special_details
;
Refinement of <i>F</i>^2^ against ALL reflections. The weighted <i>R</i>-factor
<i>wR</i> and goodness of fit <i>S</i> are based on <i>F</i>^2^, conventional
<i>R</i>-factors <i>R</i> are based on <i>F</i>, with <i>F</i> set to zero for
negative <i>F</i>^2^. The threshold expression of <i>F</i>^2^ >
\s(<i>F</i>^2^) is used only for calculating <i>R</i>-factors(gt) <i>etc</i>.
and is not relevant to the choice of reflections for refinement.
<i>R</i>-factors based on <i>F</i>^2^ are statistically about twice as large
as those based on <i>F</i>, and <i>R</i>- factors based on ALL data will be
even larger.
;
_reflns_number_total     3956
_reflns_number_gt     2814
_reflns_threshold_expression     >2sigma(I)
_refine_ls_structure_factor_coef     Fsqd
_refine_ls_matrix_type     full
_refine_ls_R_factor_all     0.0815
_refine_ls_R_factor_gt     0.0579
_refine_ls_wR_factor_gt     0.1544
_refine_ls_wR_factor_ref     0.1719
_refine_ls_goodness_of_fit_ref     0.975
_refine_ls_restrained_S_all     0.975
_refine_ls_number_reflns     3956
_refine_ls_number_parameters     262
_refine_ls_number_restraints     0
_refine_ls_hydrogen_treatment     constr
_refine_ls_weighting_scheme     calc
_refine_ls_weighting_details
         'calc w=1/[\s^2^(Fo^2^)+(0.0897P)^2^+0.9692P] where P=(Fo^2^+2Fc^2^)/3'
_atom_sites_solution_hydrogens     geom
_atom_sites_solution_primary     direct
_atom_sites_solution_secondary     difmap
_refine_ls_shift/su_max     0.000
_refine_ls_shift/su_mean     0.000
_refine_diff_density_max     0.564
_refine_diff_density_min     -0.445
_refine_ls_extinction_method     none
_refine_ls_extinction_coef     ?
loop_
    _atom_type_symbol
    _atom_type_description
    _atom_type_scat_dispersion_real
    _atom_type_scat_dispersion_imag
    _atom_type_scat_source
    'C' 'C' 0.0033 0.0016
                         'International Tables Vol C Tables 4.2.6.8 and 6.1.1.4'
    'H' 'H' 0.0000 0.0000
                         'International Tables Vol C Tables 4.2.6.8 and 6.1.1.4'
    'O' 'O' 0.0106 0.0060
                         'International Tables Vol C Tables 4.2.6.8 and 6.1.1.4'
_computing_data_collection
;
APEX2 (Bruker, 2008)
;
_computing_cell_refinement
;
SAINT (Bruker, 2008)
;
_computing_data_reduction
;
SAINT (Bruker, 2008)
;
_computing_structure_solution
;
SHELXS97 (Sheldrick, 2008)
;
_computing_structure_refinement
;
SHELXL97 (Sheldrick, 2008)
;
_computing_molecular_graphics
;
ORTEP-3 for Windows (Farrugia, 2012)
;
_computing_publication_material
;
SHELXL97 (Sheldrick, 2008) and PLATON (Spek, 2009)
;
loop_
    _atom_site_type_symbol
    _atom_site_label
    _atom_site_fract_x
    _atom_site_fract_y
    _atom_site_fract_z
    _atom_site_U_iso_or_equiv
    _atom_site_adp_type
    _atom_site_calc_flag
    _atom_site_refinement_flags
    _atom_site_occupancy
    _atom_site_symmetry_multiplicity
    _atom_site_disorder_assembly
    _atom_site_disorder_group
    C C22 0.0790(5) 0.22907(8) 0.9025(5) 0.0828(10) Uani d . 1 1 . .
    H H22 0.0911 0.2093 0.9810 0.099 Uiso calc R 1 1 . .
    C C23 0.0400(6) 0.26438(9) 0.9588(5) 0.0856(10) Uani d . 1 1 . .
    H H23 0.0287 0.2683 1.0746 0.103 Uiso calc R 1 1 . .
    C C25 0.0388(5) 0.28758(8) 0.6783(5) 0.0820(10) Uani d . 1 1 . .
    H H25 0.0254 0.3075 0.6004 0.098 Uiso calc R 1 1 . .
    C C1 0.9499(3) -0.06874(5) 0.7729(3) 0.0373(5) Uani d . 1 1 . .
    C C2 1.1154(3) -0.08336(6) 0.7143(3) 0.0450(5) Uani d . 1 1 . .
    H H2 1.2012 -0.0671 0.6736 0.054 Uiso calc R 1 1 . .
    C C3 1.1523(4) -0.12073(7) 0.7161(3) 0.0543(6) Uani d . 1 1 . .
    H H3 1.2610 -0.1295 0.6746 0.065 Uiso calc R 1 1 . .
    C C4 1.0296(4) -0.14605(6) 0.7791(3) 0.0568(7) Uani d . 1 1 . .
    H H4 1.0565 -0.1715 0.7800 0.068 Uiso calc R 1 1 . .
    C C5 0.8703(4) -0.13318(6) 0.8392(3) 0.0514(6) Uani d . 1 1 . .
    H H5 0.7891 -0.1500 0.8822 0.062 Uiso calc R 1 1 . .
    C C6 0.8258(3) -0.09490(6) 0.8376(3) 0.0412(5) Uani d . 1 1 . .
    C C7 0.6594(3) -0.08175(6) 0.8992(3) 0.0482(6) Uani d . 1 1 . .
    H H7 0.5810 -0.0987 0.9451 0.058 Uiso calc R 1 1 . .
    C C8 0.6111(3) -0.04520(6) 0.8932(3) 0.0465(5) Uani d . 1 1 . .
    H H8 0.5002 -0.0373 0.9338 0.056 Uiso calc R 1 1 . .
    C C9 0.7292(3) -0.01921(6) 0.8251(3) 0.0375(5) Uani d . 1 1 . .
    C C10 0.8997(3) -0.02972(5) 0.7698(3) 0.0344(4) Uani d . 1 1 . .
    C C11 1.0247(3) 0.00040(6) 0.7191(3) 0.0364(5) Uani d . 1 1 . .
    C C12 0.9490(3) 0.03946(6) 0.7283(3) 0.0408(5) Uani d . 1 1 . .
    H H12 1.0277 0.0604 0.7525 0.049 Uiso calc R 1 1 . .
    C C13 0.7290(3) 0.04024(5) 0.6933(3) 0.0373(5) Uani d . 1 1 . .
    H H13 0.6829 0.0297 0.5770 0.045 Uiso calc R 1 1 . .
    C C14 0.6330(3) 0.07754(5) 0.7027(3) 0.0371(5) Uani d . 1 1 . .
    C C15 0.4393(3) 0.08196(6) 0.6255(3) 0.0481(6) Uani d . 1 1 . .
    H H15 0.3734 0.0620 0.5656 0.058 Uiso calc R 1 1 . .
    C C16 0.3404(3) 0.11518(6) 0.6346(3) 0.0498(6) Uani d . 1 1 . .
    H H16 0.2101 0.1173 0.5815 0.060 Uiso calc R 1 1 . .
    C C17 0.4364(3) 0.14510(5) 0.7228(3) 0.0400(5) Uani d . 1 1 . .
    C C18 0.6314(3) 0.14146(6) 0.7982(3) 0.0507(6) Uani d . 1 1 . .
    H H18 0.6982 0.1617 0.8553 0.061 Uiso calc R 1 1 . .
    C C19 0.7269(3) 0.10812(6) 0.7892(3) 0.0492(6) Uani d . 1 1 . .
    H H19 0.8573 0.1060 0.8422 0.059 Uiso calc R 1 1 . .
    C C20 0.1518(4) 0.18447(7) 0.6774(4) 0.0630(7) Uani d . 1 1 . .
    H H20A 0.0746 0.1657 0.7234 0.076 Uiso calc R 1 1 . .
    H H20B 0.1266 0.1827 0.5510 0.076 Uiso calc R 1 1 . .
    C C21 0.1004(3) 0.22258(6) 0.7340(4) 0.0529(6) Uani d . 1 1 . .
    C C24 0.0182(4) 0.29332(7) 0.8453(5) 0.0685(8) Uani d . 1 1 . .
    H H24 -0.0108 0.3170 0.8822 0.082 Uiso calc R 1 1 . .
    C C26 0.0797(5) 0.25237(8) 0.6224(4) 0.0744(9) Uani d . 1 1 . .
    H H26 0.0935 0.2489 0.5070 0.089 Uiso calc R 1 1 . .
    O O1 0.3549(2) 0.17907(4) 0.7444(2) 0.0519(4) Uani d . 1 1 . .
    O O2 1.1831(2) -0.00482(4) 0.6780(2) 0.0514(4) Uani d . 1 1 . .
    O O3 0.6623(2) 0.01632(4) 0.8212(2) 0.0444(4) Uani d . 1 1 . .
loop_
    _atom_site_aniso_label
    _atom_site_aniso_U_11
    _atom_site_aniso_U_22
    _atom_site_aniso_U_33
    _atom_site_aniso_U_12
    _atom_site_aniso_U_13
    _atom_site_aniso_U_23
    C22 0.116(3) 0.0570(18) 0.085(2) 0.0332(17) 0.042(2) 0.0208(15)
    C23 0.116(3) 0.072(2) 0.076(2) 0.0312(19) 0.036(2) 0.0007(16)
    C25 0.106(3) 0.0529(17) 0.093(3) 0.0263(16) 0.034(2) 0.0219(16)
    C1 0.0407(11) 0.0366(11) 0.0335(11) 0.0028(8) 0.0035(9) -0.0002(8)
    C2 0.0477(13) 0.0410(12) 0.0466(13) 0.0067(9) 0.0088(10) 0.0024(10)
    C3 0.0565(14) 0.0479(14) 0.0575(15) 0.0153(11) 0.0076(12) -0.0022(11)
    C4 0.0704(17) 0.0349(12) 0.0602(16) 0.0083(11) -0.0015(13) -0.0017(11)
    C5 0.0586(15) 0.0365(12) 0.0555(15) -0.0049(10) 0.0009(12) 0.0033(10)
    C6 0.0447(12) 0.0372(11) 0.0396(12) -0.0039(9) 0.0016(9) 0.0034(9)
    C7 0.0489(13) 0.0425(13) 0.0553(14) -0.0072(10) 0.0148(11) 0.0086(10)
    C8 0.0433(12) 0.0494(13) 0.0506(13) 0.0003(10) 0.0183(10) 0.0058(10)
    C9 0.0409(11) 0.0353(11) 0.0378(11) 0.0007(8) 0.0108(9) 0.0011(8)
    C10 0.0369(10) 0.0356(10) 0.0313(10) 0.0016(8) 0.0079(8) 0.0023(8)
    C11 0.0360(11) 0.0389(11) 0.0347(11) 0.0008(8) 0.0077(8) 0.0019(8)
    C12 0.0389(11) 0.0337(11) 0.0507(13) -0.0011(8) 0.0109(9) 0.0012(9)
    C13 0.0411(11) 0.0344(11) 0.0379(11) 0.0008(8) 0.0110(9) 0.0015(8)
    C14 0.0396(11) 0.0359(11) 0.0371(11) 0.0028(8) 0.0099(9) 0.0001(8)
    C15 0.0471(13) 0.0356(12) 0.0585(15) 0.0005(9) 0.0010(11) -0.0072(10)
    C16 0.0422(12) 0.0426(13) 0.0608(15) 0.0060(9) -0.0008(11) -0.0040(11)
    C17 0.0469(12) 0.0311(10) 0.0430(12) 0.0051(9) 0.0106(10) 0.0023(8)
    C18 0.0493(13) 0.0392(12) 0.0602(15) -0.0005(10) 0.0011(11) -0.0102(10)
    C19 0.0400(12) 0.0430(13) 0.0615(16) 0.0045(9) 0.0010(10) -0.0060(10)
    C20 0.0506(14) 0.0508(15) 0.083(2) 0.0120(11) 0.0008(13) -0.0111(13)
    C21 0.0452(13) 0.0426(13) 0.0702(17) 0.0091(10) 0.0090(12) -0.0011(11)
    C24 0.0710(18) 0.0450(15) 0.093(2) 0.0124(12) 0.0234(16) -0.0042(14)
    C26 0.094(2) 0.0689(19) 0.0622(18) 0.0301(16) 0.0193(16) 0.0089(14)
    O1 0.0497(9) 0.0351(8) 0.0694(11) 0.0092(7) 0.0063(8) -0.0039(7)
    O2 0.0432(9) 0.0484(9) 0.0678(11) 0.0025(7) 0.0236(8) 0.0018(8)
    O3 0.0485(9) 0.0363(8) 0.0545(10) 0.0070(6) 0.0256(7) 0.0050(7)
_geom_special_details
;
All e.s.d.'s (except the e.s.d. in the dihedral angle between two l.s. planes)
are estimated using the full covariance matrix. The cell e.s.d.'s are taken
into account individually in the estimation of e.s.d.'s in distances, angles
and torsion angles; correlations between e.s.d.'s in cell parameters are only
used when they are defined by crystal symmetry. An approximate (isotropic)
treatment of cell e.s.d.'s is used for estimating e.s.d.'s involving l.s.
planes.
;
loop_
    _geom_bond_atom_site_label_1
    _geom_bond_atom_site_label_2
    _geom_bond_site_symmetry_2
    _geom_bond_distance
    _geom_bond_publ_flag
    C22 C21 . 1.367(4) ?
    C22 C23 . 1.383(4) ?
    C22 H22 . 0.9300 ?
    C23 C24 . 1.353(4) ?
    C23 H23 . 0.9300 ?
    C25 C24 . 1.350(5) ?
    C25 C26 . 1.381(4) ?
    C25 H25 . 0.9300 ?
    C1 C2 . 1.414(3) ?
    C1 C6 . 1.428(3) ?
    C1 C10 . 1.441(3) ?
    C2 C3 . 1.364(3) ?
    C2 H2 . 0.9300 ?
    C3 C4 . 1.394(4) ?
    C3 H3 . 0.9300 ?
    C4 C5 . 1.360(4) ?
    C4 H4 . 0.9300 ?
    C5 C6 . 1.406(3) ?
    C5 H5 . 0.9300 ?
    C6 C7 . 1.412(3) ?
    C7 C8 . 1.352(3) ?
    C7 H7 . 0.9300 ?
    C8 C9 . 1.408(3) ?
    C8 H8 . 0.9300 ?
    C9 O3 . 1.355(2) ?
    C9 C10 . 1.386(3) ?
    C10 C11 . 1.484(3) ?
    C11 O2 . 1.218(2) ?
    C11 C12 . 1.502(3) ?
    C12 C13 . 1.507(3) ?
    C12 H12 . 0.9300 ?
    C13 O3 . 1.453(2) ?
    C13 C14 . 1.503(3) ?
    C13 H13 . 0.9800 ?
    C14 C15 . 1.384(3) ?
    C14 C19 . 1.387(3) ?
    C15 C16 . 1.384(3) ?
    C15 H15 . 0.9300 ?
    C16 C17 . 1.380(3) ?
    C16 H16 . 0.9300 ?
    C17 O1 . 1.367(2) ?
    C17 C18 . 1.385(3) ?
    C18 C19 . 1.376(3) ?
    C18 H18 . 0.9300 ?
    C19 H19 . 0.9300 ?
    C20 O1 . 1.430(3) ?
    C20 C21 . 1.499(3) ?
    C20 H20A . 0.9700 ?
    C20 H20B . 0.9700 ?
    C21 C26 . 1.368(4) ?
    C24 H24 . 0.9300 ?
    C26 H26 . 0.9300 ?
loop_
    _geom_angle_atom_site_label_1
    _geom_angle_atom_site_label_2
    _geom_angle_atom_site_label_3
    _geom_angle_site_symmetry_1
    _geom_angle_site_symmetry_3
    _geom_angle
    _geom_angle_publ_flag
    C21 C22 C23 . . 121.5(3) ?
    C21 C22 H22 . . 119.3 ?
    C23 C22 H22 . . 119.3 ?
    C24 C23 C22 . . 120.0(3) ?
    C24 C23 H23 . . 120.0 ?
    C22 C23 H23 . . 120.0 ?
    C24 C25 C26 . . 120.4(3) ?
    C24 C25 H25 . . 119.8 ?
    C26 C25 H25 . . 119.8 ?
    C2 C1 C6 . . 116.79(19) ?
    C2 C1 C10 . . 124.30(19) ?
    C6 C1 C10 . . 118.91(19) ?
    C3 C2 C1 . . 121.6(2) ?
    C3 C2 H2 . . 119.2 ?
    C1 C2 H2 . . 119.2 ?
    C2 C3 C4 . . 121.1(2) ?
    C2 C3 H3 . . 119.4 ?
    C4 C3 H3 . . 119.4 ?
    C5 C4 C3 . . 119.3(2) ?
    C5 C4 H4 . . 120.3 ?
    C3 C4 H4 . . 120.3 ?
    C4 C5 C6 . . 121.3(2) ?
    C4 C5 H5 . . 119.3 ?
    C6 C5 H5 . . 119.3 ?
    C5 C6 C7 . . 121.0(2) ?
    C5 C6 C1 . . 119.8(2) ?
    C7 C6 C1 . . 119.11(19) ?
    C8 C7 C6 . . 121.8(2) ?
    C8 C7 H7 . . 119.1 ?
    C6 C7 H7 . . 119.1 ?
    C7 C8 C9 . . 119.7(2) ?
    C7 C8 H8 . . 120.1 ?
    C9 C8 H8 . . 120.1 ?
    O3 C9 C10 . . 123.98(18) ?
    O3 C9 C8 . . 114.13(18) ?
    C10 C9 C8 . . 121.89(19) ?
    C9 C10 C1 . . 118.51(18) ?
    C9 C10 C11 . . 117.45(17) ?
    C1 C10 C11 . . 123.97(18) ?
    O2 C11 C10 . . 124.10(18) ?
    O2 C11 C12 . . 119.87(18) ?
    C10 C11 C12 . . 115.97(17) ?
    C11 C12 C13 . . 111.26(17) ?
    C11 C12 H12 . . 124.4 ?
    C13 C12 H12 . . 124.4 ?
    O3 C13 C14 . . 106.96(15) ?
    O3 C13 C12 . . 107.76(16) ?
    C14 C13 C12 . . 117.02(17) ?
    O3 C13 H13 . . 108.3 ?
    C14 C13 H13 . . 108.3 ?
    C12 C13 H13 . . 108.3 ?
    C15 C14 C19 . . 117.26(19) ?
    C15 C14 C13 . . 119.22(18) ?
    C19 C14 C13 . . 123.50(19) ?
    C14 C15 C16 . . 122.1(2) ?
    C14 C15 H15 . . 118.9 ?
    C16 C15 H15 . . 118.9 ?
    C17 C16 C15 . . 119.6(2) ?
    C17 C16 H16 . . 120.2 ?
    C15 C16 H16 . . 120.2 ?
    O1 C17 C16 . . 125.4(2) ?
    O1 C17 C18 . . 115.40(19) ?
    C16 C17 C18 . . 119.21(19) ?
    C19 C18 C17 . . 120.4(2) ?
    C19 C18 H18 . . 119.8 ?
    C17 C18 H18 . . 119.8 ?
    C18 C19 C14 . . 121.4(2) ?
    C18 C19 H19 . . 119.3 ?
    C14 C19 H19 . . 119.3 ?
    O1 C20 C21 . . 106.8(2) ?
    O1 C20 H20A . . 110.4 ?
    C21 C20 H20A . . 110.4 ?
    O1 C20 H20B . . 110.4 ?
    C21 C20 H20B . . 110.4 ?
    H20A C20 H20B . . 108.6 ?
    C26 C21 C22 . . 117.4(2) ?
    C26 C21 C20 . . 121.9(3) ?
    C22 C21 C20 . . 120.7(2) ?
    C23 C24 C25 . . 119.6(3) ?
    C23 C24 H24 . . 120.2 ?
    C25 C24 H24 . . 120.2 ?
    C21 C26 C25 . . 121.1(3) ?
    C21 C26 H26 . . 119.4 ?
    C25 C26 H26 . . 119.4 ?
    C17 O1 C20 . . 118.75(18) ?
    C9 O3 C13 . . 114.78(15) ?
loop_
    _geom_torsion_atom_site_label_1
    _geom_torsion_atom_site_label_2
    _geom_torsion_atom_site_label_3
    _geom_torsion_atom_site_label_4
    _geom_torsion_site_symmetry_1
    _geom_torsion_site_symmetry_2
    _geom_torsion_site_symmetry_3
    _geom_torsion_site_symmetry_4
    _geom_torsion
    _geom_torsion_publ_flag
    C21 C22 C23 C24 . . . . 1.3(6) ?
    C6 C1 C2 C3 . . . . 1.4(3) ?
    C10 C1 C2 C3 . . . . -178.2(2) ?
    C1 C2 C3 C4 . . . . -1.2(4) ?
    C2 C3 C4 C5 . . . . 0.2(4) ?
    C3 C4 C5 C6 . . . . 0.6(4) ?
    C4 C5 C6 C7 . . . . 179.6(2) ?
    C4 C5 C6 C1 . . . . -0.4(3) ?
    C2 C1 C6 C5 . . . . -0.6(3) ?
    C10 C1 C6 C5 . . . . 178.97(19) ?
    C2 C1 C6 C7 . . . . 179.5(2) ?
    C10 C1 C6 C7 . . . . -1.0(3) ?
    C5 C6 C7 C8 . . . . -177.8(2) ?
    C1 C6 C7 C8 . . . . 2.2(3) ?
    C6 C7 C8 C9 . . . . -0.4(4) ?
    C7 C8 C9 O3 . . . . 178.1(2) ?
    C7 C8 C9 C10 . . . . -2.7(3) ?
    O3 C9 C10 C1 . . . . -177.06(19) ?
    C8 C9 C10 C1 . . . . 3.8(3) ?
    O3 C9 C10 C11 . . . . 5.9(3) ?
    C8 C9 C10 C11 . . . . -173.2(2) ?
    C2 C1 C10 C9 . . . . 177.6(2) ?
    C6 C1 C10 C9 . . . . -1.9(3) ?
    C2 C1 C10 C11 . . . . -5.6(3) ?
    C6 C1 C10 C11 . . . . 174.91(19) ?
    C9 C10 C11 O2 . . . . 175.6(2) ?
    C1 C10 C11 O2 . . . . -1.3(3) ?
    C9 C10 C11 C12 . . . . -1.8(3) ?
    C1 C10 C11 C12 . . . . -178.61(19) ?
    O2 C11 C12 C13 . . . . 152.1(2) ?
    C10 C11 C12 C13 . . . . -30.4(2) ?
    C11 C12 C13 O3 . . . . 58.0(2) ?
    C11 C12 C13 C14 . . . . 178.52(17) ?
    O3 C13 C14 C15 . . . . -77.2(2) ?
    C12 C13 C14 C15 . . . . 161.9(2) ?
    O3 C13 C14 C19 . . . . 101.1(2) ?
    C12 C13 C14 C19 . . . . -19.8(3) ?
    C19 C14 C15 C16 . . . . -0.7(4) ?
    C13 C14 C15 C16 . . . . 177.7(2) ?
    C14 C15 C16 C17 . . . . 0.1(4) ?
    C15 C16 C17 O1 . . . . -178.6(2) ?
    C15 C16 C17 C18 . . . . 1.1(4) ?
    O1 C17 C18 C19 . . . . 178.1(2) ?
    C16 C17 C18 C19 . . . . -1.7(4) ?
    C17 C18 C19 C14 . . . . 1.1(4) ?
    C15 C14 C19 C18 . . . . 0.1(4) ?
    C13 C14 C19 C18 . . . . -178.2(2) ?
    C23 C22 C21 C26 . . . . -0.6(5) ?
    C23 C22 C21 C20 . . . . 177.2(3) ?
    O1 C20 C21 C26 . . . . 102.0(3) ?
    O1 C20 C21 C22 . . . . -75.7(3) ?
    C22 C23 C24 C25 . . . . -1.3(6) ?
    C26 C25 C24 C23 . . . . 0.7(5) ?
    C22 C21 C26 C25 . . . . 0.0(5) ?
    C20 C21 C26 C25 . . . . -177.8(3) ?
    C24 C25 C26 C21 . . . . 0.0(5) ?
    C16 C17 O1 C20 . . . . 2.6(3) ?
    C18 C17 O1 C20 . . . . -177.1(2) ?
    C21 C20 O1 C17 . . . . 175.0(2) ?
    C10 C9 O3 C13 . . . . 24.6(3) ?
    C8 C9 O3 C13 . . . . -156.19(19) ?
    C14 C13 O3 C9 . . . . 177.39(17) ?
    C12 C13 O3 C9 . . . . -56.0(2) ?
loop_
    _geom_hbond_atom_site_label_D
    _geom_hbond_atom_site_label_H
    _geom_hbond_atom_site_label_A
    _geom_hbond_site_symmetry_A
    _geom_hbond_distance_DH
    _geom_hbond_distance_HA
    _geom_hbond_distance_DA
    _geom_hbond_angle_DHA
    C8 H8 O3 3_657 0.93 2.50 3.342(3) 150
    C13 H13 O2 3_756 0.98 2.51 3.314(3) 140
    C7 H7 Cg4 3_657 0.93 2.96 3.688(2) 136
    C16 H16 Cg2 3_656 0.93 2.90 3.602(2) 133
    C19 H19 Cg2 3_757 0.93 2.97 3.593(2) 126
data_New_Global_Publ_Block
_journal_date_recd_electronic     2014-09-12
_journal_date_accepted     2014-09-17
_journal_name_full     'Acta Crystallographica, Section E'
_journal_year     2014
_journal_volume     70
_journal_issue     10
_journal_page_first     o1116
_journal_page_last     o1117
_journal_paper_category     HO
_journal_paper_doi     10.1107/S1600536814020868
_journal_coeditor_code     SU2785
_publ_contact_author_name     'G. Usha'
_publ_contact_author_address
;
PG and Research Department of Physics
Queen Mary's College
Chennai-4
Tamilnadu
India
;
_publ_contact_author_email     'guqmc@yahoo.com'
_publ_contact_author_fax     ?
_publ_contact_author_phone     '9150761514'
_publ_section_title
;
Crystal structure of
3-[4-(benzyloxy)phenyl]-2,3-dihydro-1<i>H</i>-benzo[<i>f</i>]chromen-1-one
;
loop_
    _publ_author_name
    _publ_author_address
    'Vasanthi, R.'
;PG and Research Department of Physics
Queen Mary's College
Chennai-4
Tamilnadu
India
;
    'Reuben Jonathan, D.'
;Department of Chemistry
Madras Christian College,
Chennai-59
India
;
    'Ezhilarasi, K. S.'
;PG and Research Department of Physics
Queen Mary's College
Chennai-4
Tamilnadu
India
;
    'Sathya, S.'
;PG and Research Department of Physics
Queen Mary's College
Chennai-4
Tamilnadu
India
;
    'Usha, G.'
;PG and Research Department of Physics
Queen Mary's College
Chennai-4
Tamilnadu
India
;
