# Supplementary material for: Crystal structure of 3-[4-(benz­yloxy)phen­yl]-2,3-di­hydro-1H-benzo[f]chromen-1-one
Source: Acta Crystallogr Sect E Struct Rep Online. 2014 Sep 20;70(Pt 10):o1116–7. doi: 10.1107/S1600536814020868 (PMC4257196; doi:10.1107/S1600536814020868)
Supplement: Supplementary file 2 [file e-70-o1116-Isup2.hkl]

#
# h,k,l, Fc-squared, Fo-squared, sigma(Fo-squared) and status flag
#
data_I
_shelx_title ' USHA_RC_1 in P2(1)/n'
_shelx_refln_list_code          4
_shelx_F_calc_maximum      278.12
_exptl_crystal_F_000       800.00
_reflns_d_resolution_high  0.7966
 
loop_
 _symmetry_equiv_pos_as_xyz
 'x, y, z'
 '-x+1/2, y+1/2, -z+1/2'
 '-x, -y, -z'
 'x-1/2, -y-1/2, z-1/2'
 
_cell_length_a     6.9632
_cell_length_b    35.8463
_cell_length_c     7.7879
_cell_angle_alpha  90.000
_cell_angle_beta  100.375
_cell_angle_gamma  90.000
 
_shelx_F_squared_multiplier     1.000
 
loop_
 _refln_index_h
 _refln_index_k
 _refln_index_l
 _refln_F_squared_calc
 _refln_F_squared_meas
 _refln_F_squared_sigma
 _refln_observed_status
   2   0   0     1448.58     1675.72     42.05 o
   4   0   0     2183.70     2331.59     45.71 o
   6   0   0       96.33      107.42      5.92 o
   8   0   0        4.88       -0.20      4.18 o
   1   1   0      476.39      576.93      5.85 o
   2   1   0     2246.04     2148.82     41.61 o
   3   1   0     1311.36     1713.28     45.17 o
   4   1   0      143.42      110.29      3.69 o
   5   1   0        0.01        8.34      1.59 o
   6   1   0        0.67        1.15      1.87 o
   7   1   0        0.18       -1.92      2.16 o
   8   1   0       16.75        8.39      3.56 o
   0   2   0     6143.14     6181.65    191.75 o
   1   2   0     1080.81      987.28     10.95 o
   2   2   0     6427.75     5931.48     60.90 o
   3   2   0     1192.63     1155.05     13.40 o
   4   2   0        9.81       15.71      2.06 o
   5   2   0      110.37      106.60      3.56 o
   6   2   0        7.68        8.63      2.33 o
   7   2   0       42.17       39.74      3.44 o
   8   2   0        4.50        2.41      3.40 o
   1   3   0     2513.85     2781.75     43.52 o
   2   3   0     5722.03     5389.59     56.98 o
   3   3   0     1025.25     1083.31     36.78 o
   4   3   0     1320.76     1336.79     25.85 o
   5   3   0       19.91       21.47      2.16 o
   6   3   0        0.12        1.10      2.05 o
   7   3   0        2.95        2.95      2.33 o
   8   3   0        4.65        0.74      3.25 o
   0   4   0      941.44     1005.98     14.86 o
   1   4   0     1764.12     1763.09     17.40 o
   2   4   0     1730.74     1681.03     18.78 o
   3   4   0      140.79      159.34     15.29 o
   4   4   0      622.30      671.32      8.83 o
   5   4   0      322.67      305.73      6.91 o
   6   4   0       45.05       40.36      3.00 o
   7   4   0       29.90       19.22      2.95 o
   8   4   0        2.77        1.29      3.49 o
   1   5   0        6.36       11.54      0.89 o
   2   5   0     1654.47     1463.75     15.51 o
   3   5   0       29.81       21.07      1.85 o
   4   5   0      327.29      312.07      6.46 o
   5   5   0       24.68       21.57      2.24 o
   6   5   0       50.28       42.63      3.13 o
   7   5   0       15.38       15.22      4.38 o
   8   5   0        1.85       -3.07      3.07 o
   0   6   0      272.68      252.76      3.94 o
   1   6   0      415.42      384.47      4.41 o
   2   6   0      961.87     1015.46     10.68 o
   3   6   0      248.77      226.41      3.50 o
   4   6   0       88.25       97.98      5.42 o
   5   6   0       43.73       49.67      3.38 o
   6   6   0      154.50      146.30      5.00 o
   7   6   0      189.71      182.09      6.05 o
   8   6   0        1.74       -1.97      3.30 o
   1   7   0     2325.13     1941.13     20.88 o
   2   7   0       99.92      108.52      1.81 o
   3   7   0      432.18      369.50      5.03 o
   4   7   0      207.80      162.55      4.34 o
   5   7   0      219.62      190.73      5.27 o
   6   7   0       27.49       25.17      2.89 o
   7   7   0       52.37       39.62      3.43 o
   8   7   0       10.05        7.38      3.55 o
   0   8   0     3404.14     3020.81     42.00 o
   1   8   0      273.54      265.75      3.38 o
   2   8   0      768.78      794.21      9.09 o
   3   8   0       25.33       18.91      1.34 o
   4   8   0       49.88       39.99      1.82 o
   5   8   0        9.98       11.37      2.63 o
   6   8   0       34.80       38.39      3.08 o
   7   8   0      223.12      228.20      6.83 o
   8   8   0        1.69        1.83      3.46 o
   1   9   0      113.89       62.05      1.38 o
   2   9   0     1419.86     1354.29     14.96 o
   3   9   0     1588.95     1720.98     19.68 o
   4   9   0       52.72       48.57      2.01 o
   5   9   0       79.40       78.29      3.43 o
   6   9   0      288.90      293.88      7.39 o
   7   9   0       16.41       27.31      3.36 o
   8   9   0       17.54       16.17      3.97 o
   0  10   0      822.83      576.66      9.15 o
   1  10   0     1665.18     1481.92     16.22 o
   2  10   0     2287.20     2492.09     26.94 o
   3  10   0        8.23       16.56      1.46 o
   4  10   0        2.48       -0.88      0.88 o
   5  10   0        1.38        0.37      1.72 o
   6  10   0      500.09      460.71      9.96 o
   7  10   0      384.80      358.76      9.04 o
   8  10   0        4.53        8.57      4.35 o
   1  11   0       22.54       65.76      2.31 o
   2  11   0      124.08      134.36      3.79 o
   3  11   0        1.26        6.48      1.12 o
   4  11   0        3.66        4.05      1.10 o
   5  11   0      185.13      160.13      5.30 o
   6  11   0        2.47       18.86      2.55 o
   7  11   0        0.24       10.61      2.71 o
   8  11   0        8.70        8.70      4.29 o
   0  12   0      524.78      368.96      6.57 o
   1  12   0       48.05       52.29      1.37 o
   2  12   0       24.47       42.63      1.43 o
   3  12   0       32.34       36.47      1.53 o
   4  12   0      125.61      133.82      3.61 o
   5  12   0      212.56      193.48      5.82 o
   6  12   0      162.07      153.19      5.68 o
   7  12   0        4.11        5.50      2.93 o
   8  12   0       19.12       15.52      4.44 o
   1  13   0      118.90       83.39      1.67 o
   2  13   0       21.16       13.82      1.00 o
   3  13   0        6.61        4.64      1.03 o
   4  13   0       28.38       29.29      1.87 o
   5  13   0      200.57      195.96      6.58 o
   6  13   0        0.05       -0.94      2.56 o
   7  13   0       12.06       11.66      4.26 o
   8  13   0        0.03        0.47      4.02 o
   0  14   0      771.97      630.49     10.79 o
   1  14   0        0.31        0.38      0.57 o
   2  14   0     2901.53     2924.77     33.78 o
   3  14   0       63.51       67.64      2.60 o
   4  14   0       24.21       22.47      1.94 o
   5  14   0      416.76      431.57     10.85 o
   6  14   0       22.41       17.72      3.25 o
   7  14   0        0.13       -0.16      2.92 o
   8  14   0        2.85        9.44      4.33 o
   1  15   0        4.22        0.43      0.58 o
   2  15   0     1075.25     1274.41     15.84 o
   3  15   0       57.91       61.49      2.77 o
   4  15   0       63.94       52.67      2.75 o
   5  15   0      397.91      394.70     10.26 o
   6  15   0      285.37      283.20      8.71 o
   7  15   0        1.06       -1.42      2.81 o
   8  15   0       37.09       46.95      5.72 o
   0  16   0       10.24       22.98      1.42 o
   1  16   0      389.92      364.97      4.95 o
   2  16   0      157.36      154.68      3.01 o
   3  16   0      626.04      670.67      9.54 o
   4  16   0      101.71       89.91      4.26 o
   5  16   0     1310.03     1248.99     25.39 o
   6  16   0      240.37      248.20     12.87 o
   7  16   0        0.08       -2.76      2.78 o
   8  16   0        1.30       -2.93      8.07 o
   1  17   0      736.86      780.80      9.79 o
   2  17   0      192.77      207.20      3.36 o
   3  17   0       14.85       35.42      1.75 o
   4  17   0       74.02       57.23      3.23 o
   5  17   0      107.21      130.16      5.80 o
   6  17   0       90.34       89.31      5.24 o
   7  17   0        1.60       -1.63      3.22 o
   0  18   0     1105.47     1068.78     17.76 o
   1  18   0      140.63      132.41      2.44 o
   2  18   0      138.85      133.10      2.63 o
   3  18   0        8.74        7.06      1.32 o
   4  18   0      357.95      343.12      8.30 o
   5  18   0      311.33      291.39      8.48 o
   6  18   0       39.53       35.28      3.84 o
   7  18   0        0.00       -3.30      3.30 o
   1  19   0       43.14       63.02      1.69 o
   2  19   0        6.17        9.98      1.04 o
   3  19   0       63.11       51.39      2.21 o
   4  19   0     1333.86     1317.59     26.35 o
   5  19   0      150.31      151.23      6.08 o
   6  19   0       27.17       23.74      3.55 o
   7  19   0        4.53        5.45      3.62 o
   0  20   0      512.74      530.36      9.74 o
   1  20   0      613.08      614.90      7.65 o
   2  20   0      161.76      180.26      3.27 o
   3  20   0       22.14       25.33      1.92 o
   4  20   0      862.51      893.22     18.88 o
   5  20   0      265.24      266.13      8.26 o
   6  20   0        1.67        4.10      2.80 o
   7  20   0       13.15       16.63      4.20 o
   1  21   0       71.64      101.81      2.25 o
   2  21   0       58.00       47.81      1.94 o
   3  21   0       96.48       83.94      2.95 o
   4  21   0       43.79       43.15      4.43 o
   5  21   0      503.68      505.61     12.52 o
   6  21   0       20.99       22.96      3.57 o
   7  21   0       33.50       30.98      5.96 o
   0  22   0     1218.23     1304.13     21.81 o
   1  22   0      120.22      119.27      2.65 o
   2  22   0       31.05       51.60      1.81 o
   3  22   0       39.81       42.40      2.80 o
   4  22   0      343.51      326.43      9.00 o
   5  22   0       38.21       34.88      3.61 o
   6  22   0        4.65        4.36      3.02 o
   7  22   0        1.85       -2.33      3.79 o
   1  23   0      137.89      147.29      3.04 o
   2  23   0      169.81      162.21      3.32 o
   3  23   0      113.70      109.32      3.62 o
   4  23   0      195.27      198.05      8.09 o
   5  23   0       18.61       13.00      3.06 o
   6  23   0       52.40       66.18      4.87 o
   7  23   0        2.16       -3.50      3.73 o
   0  24   0      116.54      126.70      3.88 o
   1  24   0      211.74      198.52      3.70 o
   2  24   0      100.36      111.10      3.33 o
   3  24   0        7.51        7.11      1.81 o
   4  24   0        0.13       -1.03      2.20 o
   5  24   0        6.09        3.61      2.70 o
   6  24   0       10.57        9.09      3.21 o
   7  24   0       12.41       11.34      6.56 o
   1  25   0        0.00        6.56      1.23 o
   2  25   0      126.58      122.30      3.28 o
   3  25   0       26.12       28.68      2.37 o
   4  25   0        0.55       -2.02      2.02 o
   5  25   0       40.16       47.47      4.19 o
   6  25   0       10.25       11.73      4.10 o
   7  25   0        0.02       -1.48      4.44 o
   0  26   0      440.43      396.01      8.27 o
   1  26   0      400.43      392.61      6.26 o
   2  26   0       43.90       50.89      2.28 o
   3  26   0      381.70      349.78      7.59 o
   4  26   0        0.18       -0.45      2.11 o
   5  26   0        7.70        7.00      2.71 o
   6  26   0        3.14        0.54      2.91 o
   1  27   0      309.22      271.98      5.11 o
   2  27   0      703.10      676.69     11.57 o
   3  27   0      236.76      188.36      5.29 o
   4  27   0       10.87        3.81      2.17 o
   5  27   0       40.49       45.33      3.86 o
   6  27   0        2.58        5.07      4.30 o
   0  28   0     1252.21     1147.93     21.41 o
   1  28   0       68.20       67.23      2.59 o
   2  28   0      295.88      285.75      6.31 o
   3  28   0       72.57       71.47      3.49 o
   4  28   0       26.15       18.21      2.80 o
   5  28   0        6.38       13.22      2.88 o
   6  28   0        2.93        1.86      3.75 o
   1  29   0       16.21       14.45      1.78 o
   2  29   0      666.36      636.06     11.21 o
   3  29   0        0.05       -0.48      2.05 o
   4  29   0       22.42       20.12      2.93 o
   5  29   0       20.65       23.00      3.38 o
   6  29   0        2.50        6.07      4.02 o
   0  30   0      537.10      573.24     13.09 o
   1  30   0      448.95      493.04      8.65 o
   2  30   0       56.16       65.47      3.72 o
   3  30   0        0.03       -0.59      2.21 o
   4  30   0      123.06      124.08      5.31 o
   5  30   0       26.84       31.98      3.72 o
   6  30   0       12.46       14.39      3.94 o
   1  31   0     2083.36     1915.29     28.57 o
   2  31   0       55.47       41.98      3.48 o
   3  31   0      358.39      377.43      9.29 o
   4  31   0        5.59        5.64      2.50 o
   5  31   0        0.00       -0.27      2.72 o
   6  31   0        2.48        3.09      3.59 o
   0  32   0      342.79      365.06     10.54 o
   1  32   0      139.86      201.00      7.24 o
   2  32   0       31.22       14.87      2.73 o
   3  32   0      100.33      142.28      5.15 o
   4  32   0       12.42        5.58      2.72 o
   5  32   0        0.27        0.04      2.90 o
   6  32   0        5.54       -3.67      8.07 o
   1  33   0       61.90       55.31      2.98 o
   2  33   0      267.99      216.59      6.31 o
   3  33   0      204.18      206.22      6.25 o
   4  33   0        0.52       -1.60      2.45 o
   5  33   0       23.00       23.69      5.51 o
   0  34   0       75.20       73.98      5.19 o
   1  34   0        1.44        0.43      2.05 o
   2  34   0      129.33      113.05      4.70 o
   3  34   0        0.03        3.18      2.49 o
   4  34   0        1.01       -2.34      3.50 o
   5  34   0       63.21       63.61      5.15 o
   1  35   0       17.48       13.69      2.92 o
   2  35   0       97.31      107.69      5.04 o
   3  35   0        1.84       -0.25      2.69 o
   4  35   0       10.40       14.57      3.49 o
   5  35   0        0.06        1.90      3.70 o
   0  36   0        5.89        1.72      3.06 o
   1  36   0        4.39        2.20      2.30 o
   2  36   0        3.76        5.94      3.06 o
   3  36   0        4.34        4.74      4.48 o
   4  36   0       19.29       21.85      4.85 o
   5  36   0        2.33        2.57      6.35 o
   1  37   0        4.22        1.13      2.37 o
   2  37   0       37.42       42.08      4.09 o
   3  37   0       25.87       24.07      3.68 o
   4  37   0        6.37        8.03      4.56 o
   0  38   0       10.77        9.20      3.89 o
   1  38   0       43.28       43.41      4.10 o
   2  38   0        0.00        6.89      3.12 o
   3  38   0        4.54        6.59      3.94 o
   4  38   0        7.33       16.57      9.75 o
   1  39   0        0.48        0.39      3.04 o
   2  39   0        0.47        0.49      3.00 o
   3  39   0       14.18       20.33      4.98 o
   4  39   0        6.14        8.66      5.22 o
   0  40   0        1.37       -4.95      4.97 o
   1  40   0        1.45       -1.48      2.92 o
   2  40   0       19.81       34.49      5.80 o
   3  40   0       22.93       19.28      5.47 o
   1  41   0       27.13       42.06      5.20 o
   2  41   0        3.31        5.72      3.74 o
   3  41   0        1.28       -1.87      4.90 o
   0  42   0        0.83        2.30      5.18 o
   1  42   0        3.25        4.00      5.03 o
   2  42   0       14.67       14.65      5.70 o
   3  42   0        4.36       19.81     11.00 o
   1  43   0        2.01        4.61      7.73 o
   2  43   0        1.02       -4.74      4.74 o
   0  44   0       25.06       39.61     13.20 o
   1  44   0        0.69       -3.48      6.60 o
  -7   0   1      195.66      188.01      8.60 o
  -5   0   1        1.12       -0.33      1.91 o
  -3   0   1      479.75      423.96     19.89 o
  -1   0   1     1160.35     1083.22     16.08 o
   1   0   1       53.87       99.68      7.07 o
   3   0   1     5368.45     5239.51     93.56 o
   5   0   1        1.61        4.94      2.43 o
   7   0   1       84.74       65.61      6.32 o
  -8   1   1       13.00       11.87      3.52 o
  -7   1   1       17.27       17.38      2.93 o
  -6   1   1        8.17        4.56      2.53 o
  -5   1   1        0.86        1.47      1.30 o
  -4   1   1     1549.50     1820.14     21.57 o
  -3   1   1     2414.17     2825.05     66.08 o
  -2   1   1     2945.40     2623.97     28.16 o
  -1   1   1      119.84      102.50      2.05 o
   0   1   1      191.18      198.82      3.27 o
   1   1   1      481.74      518.23    152.17 o
   2   1   1     1027.76      915.71     12.91 o
   3   1   1     1576.77     1737.31     23.92 o
   4   1   1     2251.97     2460.39     29.61 o
   5   1   1        0.43        3.02      2.36 o
   6   1   1        8.55        6.80      2.60 o
   7   1   1        9.52        6.07      2.77 o
   8   1   1        0.86        0.37      3.84 o
  -8   2   1        1.92       -1.19      3.21 o
  -7   2   1       73.06       70.80      4.09 o
  -6   2   1        6.46        2.33      2.08 o
  -5   2   1        3.26        3.30      1.44 o
  -4   2   1       61.94       64.33      3.43 o
  -3   2   1     2471.49     2747.30     28.83 o
  -2   2   1       91.22      103.22      6.40 o
  -1   2   1     6275.14     5941.19     66.88 o
   0   2   1      310.27      320.90      3.89 o
   1   2   1    21685.08    22225.53    595.91 o
   2   2   1     2231.14     2050.38     22.64 o
   3   2   1     1377.06     1668.78    110.37 o
   4   2   1       62.71      113.70     26.79 o
   5   2   1      106.51      110.04      3.89 o
   6   2   1       30.21       18.02      2.65 o
   7   2   1       16.38       15.37      3.10 o
   8   2   1        0.34        3.20      4.05 o
  -8   3   1        8.01       -3.26      3.26 o
  -7   3   1        9.54        5.99      2.61 o
  -6   3   1       50.04       49.53      3.99 o
  -5   3   1       24.27       18.85      1.96 o
  -4   3   1      659.05      762.66     25.45 o
  -3   3   1     1098.07     1299.15     44.70 o
  -2   3   1     1102.02      959.49     12.16 o
  -1   3   1    15457.16    14297.20    138.67 o
   0   3   1      101.39       89.48      1.08 o
   1   3   1    30910.84    34559.16   1698.43 o
   2   3   1     1081.88     1025.67     11.64 o
   3   3   1      902.19     1027.90     44.92 o
   4   3   1      942.10      948.63     12.72 o
   5   3   1      215.57      218.27      5.57 o
   6   3   1       52.18       47.51      3.45 o
   7   3   1        6.20        1.16      2.52 o
   8   3   1       17.99        9.83      4.21 o
  -8   4   1        2.07        5.43      3.27 o
  -7   4   1        7.22        9.11      2.57 o
  -6   4   1       24.22       26.27      2.77 o
  -5   4   1        0.01        2.18      1.49 o
  -4   4   1     2227.36     2358.29     26.76 o
  -3   4   1      462.09      523.10     12.12 o
  -2   4   1      399.24      462.96      7.41 o
  -1   4   1      410.77      413.26      5.24 o
   0   4   1     2018.48     1786.82     20.26 o
   1   4   1      449.89      433.41     23.40 o
   2   4   1      518.26      538.39     14.12 o
   3   4   1      327.19      299.75     19.49 o
   4   4   1     1274.87     1373.95     64.70 o
   5   4   1       25.22       28.15      2.44 o
   6   4   1       32.39       28.68      2.95 o
   7   4   1        0.42        1.50      2.62 o
   8   4   1        9.30        7.91      4.38 o
  -8   5   1        8.68        2.25      3.15 o
  -7   5   1        1.21        5.00      2.67 o
  -6   5   1      434.21      413.28      9.19 o
  -5   5   1       35.50       38.03      2.37 o
  -4   5   1      124.01      171.55     10.25 o
  -3   5   1      179.67      213.69      5.83 o
  -2   5   1      229.11      208.56      3.05 o
  -1   5   1    15418.15    14555.08    141.33 o
   0   5   1       93.11       72.46      1.13 o
   1   5   1     1615.95     1716.42     20.24 o
   2   5   1      552.59      604.23     17.58 o
   3   5   1        2.33       -0.01      2.71 o
   4   5   1      221.16      195.60      8.63 o
   5   5   1       15.46        6.68      1.91 o
   6   5   1       37.85       39.06      3.50 o
   7   5   1       12.83       21.99      3.28 o
   8   5   1       17.76        5.77      4.38 o
  -8   6   1        0.37       -1.01      2.98 o
  -7   6   1      218.88      201.11      6.36 o
  -6   6   1      144.44      164.74      5.86 o
  -5   6   1       11.97       14.96      1.83 o
  -4   6   1       42.60       29.38      3.46 o
  -3   6   1      137.52      140.68      2.49 o
  -2   6   1     2272.09     2030.56     22.64 o
  -1   6   1     3032.18     2863.56     28.91 o
   0   6   1      100.83      134.98      2.00 o
   1   6   1       51.28       36.43      1.00 o
   2   6   1       69.01      106.97      3.22 o
   3   6   1       15.76       24.94      2.01 o
   4   6   1      450.03      425.44     16.09 o
   5   6   1       84.79       76.16      3.28 o
   6   6   1       14.36       25.45      2.76 o
   7   6   1      177.79      188.65      7.01 o
   8   6   1        0.56        4.48      4.26 o
  -8   7   1       34.67       31.10      4.67 o
  -7   7   1       19.16       17.80      2.84 o
  -6   7   1      724.36      685.00     13.41 o
  -5   7   1      246.45      240.16      5.02 o
  -4   7   1       68.62       67.09      2.05 o
  -3   7   1        6.81        5.25      0.84 o
  -2   7   1        0.96        4.53      0.69 o
  -1   7   1      346.60      356.31      4.19 o
   0   7   1       71.23       65.64      1.18 o
   1   7   1       13.53       22.27      0.98 o
   2   7   1      213.47      239.19      4.23 o
   3   7   1       22.20       22.15      1.19 o
   4   7   1        3.48       -2.14      3.08 o
   5   7   1        7.59        7.14      1.89 o
   6   7   1      293.06      292.61      7.66 o
   7   7   1       18.21       29.78      3.39 o
   8   7   1      102.94       99.03      7.45 o
  -8   8   1        2.81        1.65      3.62 o
  -7   8   1       28.31       30.84      3.20 o
  -6   8   1      116.05      134.04      4.90 o
  -5   8   1      439.91      422.31      7.88 o
  -4   8   1       20.29       16.17      1.90 o
  -3   8   1      261.30      295.32      4.43 o
  -2   8   1        0.08        8.46      0.93 o
  -1   8   1       65.56       51.75      1.12 o
   0   8   1     1130.58     1087.14     11.87 o
   1   8   1        0.83        4.75      0.51 o
   2   8   1       85.67      104.03      3.37 o
   3   8   1       70.26       64.14      1.93 o
   4   8   1        8.54       12.47      1.50 o
   5   8   1       76.51       68.69      3.26 o
   6   8   1      224.26      232.12      6.68 o
   7   8   1      166.24      175.77      7.00 o
   8   8   1       49.30       57.31      6.25 o
  -8   9   1        0.83       -3.31      3.31 o
  -7   9   1       94.32       73.81      4.56 o
  -6   9   1      209.47      211.24      6.60 o
  -5   9   1       11.85       21.73      2.16 o
  -4   9   1        0.42       -0.90      0.90 o
  -3   9   1      108.17      109.81      2.36 o
  -2   9   1     2049.23     1964.15     22.04 o
  -1   9   1      368.56      293.19      3.71 o
   0   9   1       23.60       25.00      0.80 o
   1   9   1      484.78      367.00      4.73 o
   2   9   1      648.97      699.42      8.91 o
   3   9   1      163.79      179.03      3.30 o
   4   9   1        0.59        1.00      1.07 o
   5   9   1      194.97      166.11      4.88 o
   6   9   1       29.44       34.38      3.77 o
   7   9   1        3.18        2.61      3.63 o
   8   9   1        0.43        1.40      3.98 o
  -8  10   1        0.90        4.79      3.77 o
  -7  10   1        0.37        6.05      2.80 o
  -6  10   1      163.49      149.52      5.66 o
  -5  10   1       26.80       25.71      2.27 o
  -4  10   1       11.43       12.34      1.27 o
  -3  10   1      239.31      280.13      5.37 o
  -2  10   1      878.60      932.14     11.31 o
  -1  10   1     1079.15      996.49     10.50 o
   0  10   1      205.85      170.13      2.38 o
   1  10   1      907.51      901.00     10.39 o
   2  10   1      561.61      503.90      6.71 o
   3  10   1      553.80      566.93      7.41 o
   4  10   1      460.71      424.58      6.83 o
   5  10   1      120.21      108.27      4.31 o
   6  10   1       11.85       13.10      2.78 o
   7  10   1        4.36        5.26      4.66 o
   8  10   1       81.51       75.90      6.90 o
  -8  11   1       40.60       29.63      7.20 o
  -7  11   1       32.95       36.82      3.78 o
  -6  11   1       19.63       17.72      3.39 o
  -5  11   1       52.46       55.62      3.15 o
  -4  11   1      160.60      147.50      3.07 o
  -3  11   1     2488.09     2475.15     28.76 o
  -2  11   1      924.07      944.09     11.50 o
  -1  11   1      979.32      929.85     10.19 o
   0  11   1      575.20      532.76      6.24 o
   1  11   1     1440.23     1404.64     15.43 o
   2  11   1        0.29        0.00      0.61 o
   3  11   1     1380.72     1388.65     16.63 o
   4  11   1      157.75      150.97      3.59 o
   5  11   1      157.68      153.15      5.19 o
   6  11   1       60.25       58.74      4.02 o
   7  11   1        1.44        3.48      3.46 o
   8  11   1        2.05       -2.02      4.01 o
  -8  12   1        5.79       13.28      4.68 o
  -7  12   1        2.53        0.42      3.40 o
  -6  12   1      178.08      157.88      5.85 o
  -5  12   1      339.17      315.16      6.91 o
  -4  12   1        9.06        5.82      1.17 o
  -3  12   1       11.25        9.73      1.69 o
  -2  12   1       59.56       73.36      1.83 o
  -1  12   1     1224.70     1149.01     12.80 o
   0  12   1      273.89      243.34      3.36 o
   1  12   1      569.66      570.84      6.94 o
   2  12   1       63.14       68.70      1.73 o
   3  12   1      797.60      801.28     10.15 o
   4  12   1      115.63      104.54      3.26 o
   5  12   1       32.99       27.75      3.19 o
   6  12   1      115.24      101.47      6.62 o
   7  12   1       41.85       49.00      4.85 o
   8  12   1        2.28        2.95      4.25 o
  -8  13   1       38.45       48.72      6.78 o
  -7  13   1        1.78       -1.50      2.47 o
  -6  13   1      258.64      258.23      7.50 o
  -5  13   1       16.79       29.71      2.86 o
  -4  13   1       10.41       12.21      1.31 o
  -3  13   1       28.26       36.40      1.58 o
  -2  13   1     4681.69     5125.04     56.39 o
  -1  13   1      608.24      676.37      7.87 o
   0  13   1       13.20        9.78      0.73 o
   1  13   1      170.79      191.44      2.80 o
   2  13   1      862.58      857.35     10.96 o
   3  13   1      686.21      666.43      9.00 o
   4  13   1        3.41        2.31      1.46 o
   5  13   1       15.94       19.03      2.69 o
   6  13   1       15.28       11.59      2.89 o
   7  13   1        5.64        4.70      3.43 o
  -8  14   1        1.12        1.83      4.44 o
  -7  14   1       14.55        9.80      3.10 o
  -6  14   1        4.66        2.72      2.49 o
  -5  14   1     2158.36     2051.51     34.05 o
  -4  14   1       99.40      118.78      2.96 o
  -3  14   1      173.67      169.84      3.30 o
  -2  14   1     1019.62      961.01     11.43 o
  -1  14   1        2.52        1.98      0.63 o
   0  14   1       27.95       14.20      0.77 o
   1  14   1      825.39      804.07      9.61 o
   2  14   1      191.15      166.00      3.06 o
   3  14   1      103.57       90.16      2.57 o
   4  14   1      137.60      135.53      4.81 o
   5  14   1      717.75      703.41     15.51 o
   6  14   1        0.03       -1.39      2.49 o
   7  14   1        3.60        5.50      3.84 o
  -8  15   1       39.52       47.48      6.45 o
  -7  15   1        0.88       -2.59      2.59 o
  -6  15   1        9.47        7.76      2.95 o
  -5  15   1       25.19       28.59      3.09 o
  -4  15   1      234.18      253.83      5.06 o
  -3  15   1       16.01       31.59      1.59 o
  -2  15   1      188.10      171.51      2.99 o
  -1  15   1      311.28      371.70      5.15 o
   0  15   1      240.46      269.13      3.68 o
   1  15   1     3290.70     3695.68     40.95 o
   2  15   1      584.88      619.09      8.07 o
   3  15   1       20.04       14.77      1.25 o
   4  15   1      104.16      115.48      4.57 o
   5  15   1      289.03      261.05      7.89 o
   6  15   1       32.44       29.18      3.76 o
   7  15   1        3.84        8.49      3.97 o
  -8  16   1        9.01       10.41      5.09 o
  -7  16   1       17.74       18.44      3.54 o
  -6  16   1        3.30        5.41      2.80 o
  -5  16   1      138.13      146.94      5.38 o
  -4  16   1      104.05      125.01      3.73 o
  -3  16   1      261.17      295.16      4.86 o
  -2  16   1      502.26      483.87      6.15 o
  -1  16   1     4568.25     4613.46     52.49 o
   0  16   1     3550.27     3767.13     40.44 o
   1  16   1     1915.04     2035.19     23.04 o
   2  16   1        5.20        5.02      0.94 o
   3  16   1       62.79       75.46      2.28 o
   4  16   1      570.40      591.65     13.20 o
   5  16   1      245.87      266.74      8.01 o
   6  16   1        9.71        6.15      2.99 o
   7  16   1       45.81       57.99      5.78 o
  -8  17   1        2.54        2.26      4.78 o
  -7  17   1       38.72       37.39      4.25 o
  -6  17   1      462.69      453.45     11.82 o
  -5  17   1      260.69      246.02      7.21 o
  -4  17   1       99.51      110.51      3.61 o
  -3  17   1       48.75       71.36      2.22 o
  -2  17   1        5.87        4.60      0.83 o
  -1  17   1     4053.23     4650.19     51.30 o
   0  17   1      834.14      937.10     11.49 o
   1  17   1     2649.83     3048.04     35.20 o
   2  17   1      332.87      327.64      5.06 o
   3  17   1      313.74      268.42      4.98 o
   4  17   1      262.35      240.54      7.85 o
   5  17   1      392.86      402.68     11.05 o
   6  17   1        3.34        4.55      2.86 o
   7  17   1       26.31       27.86      4.90 o
  -7  18   1        0.31       -3.43      3.43 o
  -6  18   1      128.23      124.50      6.43 o
  -5  18   1      279.82      284.59      7.72 o
  -4  18   1      511.79      483.58      9.25 o
  -3  18   1      171.05      211.03      3.84 o
  -2  18   1      388.53      342.77      4.79 o
  -1  18   1     1513.65     1656.31     19.64 o
   0  18   1      204.20      157.38      2.83 o
   1  18   1     1377.93     1426.13     17.08 o
   2  18   1        3.91       14.73      1.21 o
   3  18   1        0.09        2.06      1.20 o
   4  18   1      348.90      350.42      9.02 o
   5  18   1      313.20      332.18     13.38 o
   6  18   1      265.97      253.70     10.06 o
   7  18   1       19.25       16.13      4.50 o
  -7  19   1       42.74       47.88      5.06 o
  -6  19   1      130.51      135.31      6.83 o
  -5  19   1        2.12        0.55      2.32 o
  -4  19   1       52.90       54.11      2.87 o
  -3  19   1      373.28      383.69      5.83 o
  -2  19   1       71.87       71.48      1.93 o
  -1  19   1      156.72      174.43      3.11 o
   0  19   1        0.44        3.66      0.84 o
   1  19   1       48.17       50.97      2.02 o
   2  19   1      148.56      133.62      2.85 o
   3  19   1       63.00       69.32      3.96 o
   4  19   1      104.92      116.09      4.96 o
   5  19   1      192.96      197.75      7.97 o
   6  19   1        7.96        6.57      3.01 o
   7  19   1       23.55       24.90      4.90 o
  -7  20   1       22.94       28.39      4.59 o
  -6  20   1        7.81        8.11      3.11 o
  -5  20   1       30.77       23.01      3.00 o
  -4  20   1      543.58      549.09     11.04 o
  -3  20   1       26.01       24.95      1.57 o
  -2  20   1        2.96        7.41      1.07 o
  -1  20   1       93.41       97.37      2.30 o
   0  20   1      264.16      275.42      4.29 o
   1  20   1      339.93      342.37      5.26 o
   2  20   1      366.23      382.05      5.50 o
   3  20   1        2.52        3.60      1.50 o
   4  20   1        4.91        9.25      2.51 o
   5  20   1      370.25      386.52     10.36 o
   6  20   1        1.33        0.09      2.76 o
   7  20   1       53.38       58.12      6.12 o
  -7  21   1       12.25       11.48      4.44 o
  -6  21   1       11.13       11.34      3.94 o
  -5  21   1       31.39       29.53      3.16 o
  -4  21   1      369.84      344.02      8.01 o
  -3  21   1       82.91       79.29      2.98 o
  -2  21   1       22.41       24.22      1.40 o
  -1  21   1      162.56      171.83      3.20 o
   0  21   1        0.56        2.00      0.87 o
   1  21   1      519.91      547.73      7.71 o
   2  21   1        3.40        6.09      1.12 o
   3  21   1       20.42       25.02      2.27 o
   4  21   1       10.94       11.08      3.01 o
   5  21   1      206.06      224.88      7.51 o
   6  21   1       17.92       18.01      3.56 o
   7  21   1        2.25       -3.50      3.50 o
  -7  22   1       17.41       12.19      4.86 o
  -6  22   1        2.55       -1.19      3.10 o
  -5  22   1       11.84       10.21      2.67 o
  -4  22   1      551.59      523.12     10.09 o
  -3  22   1       12.52       12.50      1.52 o
  -2  22   1       49.52       59.83      1.99 o
  -1  22   1      359.89      338.32      5.15 o
   0  22   1       31.63       52.81      1.80 o
   1  22   1      311.44      335.72      5.36 o
   2  22   1       23.59       16.81      1.49 o
   3  22   1       53.60       55.87      3.22 o
   4  22   1        0.05        1.33      2.28 o
   5  22   1       23.13       24.99      3.35 o
   6  22   1       11.00       18.07      3.56 o
   7  22   1       23.69       19.29      4.85 o
  -7  23   1        0.01        2.07      4.48 o
  -6  23   1       47.18       38.03      4.58 o
  -5  23   1       16.14       12.30      2.78 o
  -4  23   1      223.19      229.57      5.84 o
  -3  23   1        1.47       -0.73      1.29 o
  -2  23   1        1.70        1.43      1.08 o
  -1  23   1       79.43       84.87      2.28 o
   0  23   1        5.86        5.31      1.05 o
   1  23   1      127.38      117.05      2.88 o
   2  23   1      163.43      161.34      3.92 o
   3  23   1       56.90       51.75      3.96 o
   4  23   1       14.76       17.16      2.69 o
   5  23   1      169.43      180.71      8.07 o
   6  23   1        0.68        8.82      3.79 o
   7  23   1        1.22       -0.53      4.16 o
  -7  24   1        7.51       -4.69      4.69 o
  -6  24   1        0.37       -0.22      3.25 o
  -5  24   1       14.57       11.49      2.98 o
  -4  24   1      199.49      188.85      5.34 o
  -3  24   1       22.52       19.08      1.75 o
  -2  24   1      266.07      260.08      5.05 o
  -1  24   1      498.76      494.79      7.04 o
   0  24   1       54.21       61.02      2.03 o
   1  24   1        1.52        4.25      1.23 o
   2  24   1       63.72       70.36      2.81 o
   3  24   1       30.45       19.93      2.58 o
   4  24   1       55.35       53.60      3.71 o
   5  24   1       18.86       26.97      4.24 o
   6  24   1        7.56        3.26      3.57 o
   7  24   1        2.36        8.04      6.47 o
  -7  25   1       18.80       20.99     11.00 o
  -6  25   1       10.64        5.20      3.45 o
  -5  25   1       56.91       49.97      3.75 o
  -4  25   1       17.76       17.69      2.41 o
  -3  25   1      175.32      193.13      4.26 o
  -2  25   1      107.24      108.93      3.21 o
  -1  25   1      523.51      519.53      7.39 o
   0  25   1      573.00      547.73      7.90 o
   1  25   1       68.97       71.06      2.62 o
   2  25   1       72.55       87.34      3.53 o
   3  25   1      542.70      576.02     10.74 o
   4  25   1      209.35      209.52      6.62 o
   5  25   1       33.23       36.28      3.52 o
   6  25   1       35.52       36.43      5.20 o
  -7  26   1       70.90       80.56     12.59 o
  -6  26   1       15.57       10.14      3.59 o
  -5  26   1       59.39       50.26      4.19 o
  -4  26   1      190.48      182.49      5.27 o
  -3  26   1       18.35       21.99      2.14 o
  -2  26   1      190.07      203.21      4.49 o
  -1  26   1       70.66       78.18      2.53 o
   0  26   1      966.90      840.16     11.81 o
   1  26   1      380.29      360.34      6.39 o
   2  26   1      127.32      158.79      4.87 o
   3  26   1        1.12        5.33      1.99 o
   4  26   1      314.24      326.62      9.12 o
   5  26   1      118.40      124.61      5.48 o
   6  26   1        3.22        4.90      4.01 o
  -6  27   1        0.23       -1.37      3.02 o
  -5  27   1       48.79       46.86      3.85 o
  -4  27   1      156.88      144.16      4.97 o
  -3  27   1       27.66       41.90      2.48 o
  -2  27   1       19.49       16.14      1.90 o
  -1  27   1      236.34      236.97      4.72 o
   0  27   1      210.03      222.66      4.45 o
   1  27   1       10.52        9.57      1.92 o
   2  27   1      407.30      441.59      9.32 o
   3  27   1       37.91       37.85      2.82 o
   4  27   1        0.01       -2.10      2.10 o
   5  27   1       17.90       16.44      3.11 o
   6  27   1       13.77       11.36      3.81 o
  -6  28   1        0.08       -2.88      2.88 o
  -5  28   1       38.42       36.88      3.35 o
  -4  28   1        0.26        0.53      2.10 o
  -3  28   1        5.30        4.55      1.86 o
  -2  28   1        4.21        6.73      1.80 o
  -1  28   1      226.16      229.43      4.86 o
   0  28   1     1129.64     1093.77     15.03 o
   1  28   1        0.96       -1.33      1.69 o
   2  28   1      150.36      157.80      4.99 o
   3  28   1       19.50       14.72      2.39 o
   4  28   1       52.59       45.24      3.42 o
   5  28   1        4.25        3.19      2.78 o
   6  28   1       90.67      104.70      6.30 o
  -6  29   1       47.18       48.40      4.66 o
  -5  29   1       53.83       61.58      4.23 o
  -4  29   1        5.68        3.36      2.34 o
  -3  29   1        0.74       -1.97      1.97 o
  -2  29   1      678.41      616.62      9.87 o
  -1  29   1      170.60      175.66      4.13 o
   0  29   1       19.42       46.45      3.77 o
   1  29   1        3.74        3.41      1.92 o
   2  29   1      496.04      467.33      9.91 o
   3  29   1      192.82      164.00      6.81 o
   4  29   1      107.07      108.57      4.43 o
   5  29   1        1.26       -0.33      2.77 o
   6  29   1        4.08       12.12      3.90 o
  -6  30   1        0.91       -2.98      5.19 o
  -5  30   1        1.05        6.48      2.78 o
  -4  30   1       26.54       22.08      3.22 o
  -3  30   1      151.32      118.44      6.26 o
  -2  30   1      229.96      259.42      5.68 o
  -1  30   1      357.23      323.81      6.49 o
   0  30   1      317.37      294.01      6.01 o
   1  30   1        0.30       -1.96      1.96 o
   2  30   1      144.88      165.55      5.64 o
   3  30   1      654.99      593.56     15.98 o
   4  30   1       12.32       15.32      2.62 o
   5  30   1        3.08        5.46      2.87 o
   6  30   1        8.82       11.62      4.43 o
  -6  31   1       31.10       45.58     15.02 o
  -5  31   1        8.90        9.06      3.95 o
  -4  31   1       55.60       53.33      3.91 o
  -3  31   1      229.51      201.49      6.54 o
  -2  31   1      236.43      221.28      5.74 o
  -1  31   1       43.27       46.04      3.14 o
   0  31   1        0.88        3.43      2.01 o
   1  31   1       52.00       60.78      3.34 o
   2  31   1        1.79       -0.16      2.11 o
   3  31   1        0.38        6.42      2.59 o
   4  31   1       65.32       67.29      3.86 o
   5  31   1       19.56       19.85      3.63 o
  -6  32   1       18.75       33.26      6.80 o
  -5  32   1       36.76       33.76      6.16 o
  -4  32   1       56.31       54.09      4.27 o
  -3  32   1       13.42       20.78      3.66 o
  -2  32   1       13.07       16.86      2.56 o
  -1  32   1      459.74      481.50      8.97 o
   0  32   1       18.75       16.31      2.17 o
   1  32   1       97.92      110.17      4.22 o
   2  32   1       14.74       10.20      2.54 o
   3  32   1      138.81      135.24      5.16 o
   4  32   1      124.38      128.59      4.98 o
   5  32   1       24.41       24.45      4.14 o
  -5  33   1       57.56       81.57      8.78 o
  -4  33   1        1.17       -3.72      3.72 o
  -3  33   1        0.13       -1.43      2.64 o
  -2  33   1      295.25      282.52      7.13 o
  -1  33   1      293.46      286.42      6.71 o
   0  33   1      130.28      138.65      4.68 o
   1  33   1      135.83      154.22      5.24 o
   2  33   1      193.87      185.29      5.89 o
   3  33   1        1.27        0.90      2.36 o
   4  33   1       36.78       31.44      3.72 o
   5  33   1       44.00       56.95      5.12 o
  -5  34   1        1.42       14.03      8.15 o
  -4  34   1        0.34        4.46      4.20 o
  -3  34   1       35.86       37.92      4.31 o
  -2  34   1        1.67        9.09      2.53 o
  -1  34   1      198.93      197.43      5.69 o
   0  34   1      160.48      192.66      5.86 o
   1  34   1      897.77      889.47     16.59 o
   2  34   1       12.93       19.30      2.84 o
   3  34   1       44.80       48.47      4.37 o
   4  34   1       28.92       17.01      4.21 o
   5  34   1        0.62        7.36      3.75 o
  -5  35   1        0.35        9.63      5.37 o
  -4  35   1        7.31        5.84      4.38 o
  -3  35   1       45.73       42.97      4.62 o
  -2  35   1        5.64        8.81      2.87 o
  -1  35   1        2.87        6.07      2.46 o
   0  35   1       51.11       60.47      3.94 o
   1  35   1       31.99       50.85      3.62 o
   2  35   1        1.43        0.02      2.39 o
   3  35   1       29.20       25.41      3.43 o
   4  35   1       47.94       51.76      5.21 o
   5  35   1       26.43       56.86      5.22 o
  -5  36   1      139.28      166.23     10.58 o
  -4  36   1        6.50       16.72      5.44 o
  -3  36   1       12.17       18.33      3.95 o
  -2  36   1       57.42       50.06      5.93 o
  -1  36   1       43.19       32.76      4.10 o
   0  36   1        0.19       -2.44      2.75 o
   1  36   1       10.94        9.17      2.88 o
   2  36   1        4.48        6.28      2.61 o
   3  36   1        6.96       10.88      2.98 o
   4  36   1        4.97        9.54      4.28 o
  -4  37   1        0.15        4.08      3.70 o
  -3  37   1       11.13       11.12      3.74 o
  -2  37   1       39.54       43.91      4.00 o
  -1  37   1       82.66       78.78      4.54 o
   0  37   1        3.75        3.21      3.70 o
   1  37   1        7.66        8.88      3.29 o
   2  37   1        7.68        6.02      2.89 o
   3  37   1       15.26       13.84      3.42 o
   4  37   1        0.65       -0.62      3.87 o
  -4  38   1       95.59      124.45     10.20 o
  -3  38   1       20.27       13.48      3.83 o
  -2  38   1       30.15       34.78      3.88 o
  -1  38   1        0.03        0.36      2.80 o
   0  38   1        0.11       -1.39      3.23 o
   1  38   1       15.28       19.45      3.52 o
   2  38   1        4.11        6.41      3.52 o
   3  38   1        0.07       -0.41      3.77 o
   4  38   1       26.98       36.27      5.86 o
  -4  39   1       13.85       19.39      5.19 o
  -3  39   1       17.88       17.76      4.53 o
  -2  39   1        1.40        0.44      3.03 o
  -1  39   1        2.73       -1.91      3.10 o
   0  39   1        0.95        3.92      5.09 o
   1  39   1        8.99        8.07      3.58 o
   2  39   1       13.54       13.89      3.82 o
   3  39   1        6.08        9.65      4.98 o
  -4  40   1       48.29       93.90     14.67 o
  -3  40   1        4.69       -2.88      4.24 o
  -2  40   1        5.21       10.88      3.40 o
  -1  40   1       36.28       42.21      5.24 o
   0  40   1        1.24        2.47      3.37 o
   1  40   1       26.72       29.14      4.31 o
   2  40   1        0.22        2.83      4.53 o
   3  40   1        1.15        4.30      5.56 o
  -3  41   1        2.47        8.23      4.58 o
  -2  41   1        0.57        2.97      4.17 o
  -1  41   1        0.02        1.40      4.13 o
   0  41   1        4.19        5.64      3.69 o
   1  41   1       13.31       15.20      4.09 o
   2  41   1       19.66       15.52      6.03 o
   3  41   1        0.86       -1.08      5.14 o
  -3  42   1        4.22       10.37      5.28 o
  -2  42   1       10.66       18.00      4.62 o
  -1  42   1        0.74        5.58      4.14 o
   0  42   1       26.13       26.63      4.54 o
   1  42   1        1.77        0.68      4.04 o
   2  42   1       36.46       49.73      6.67 o
  -2  43   1        8.85       11.94      6.57 o
  -1  43   1       58.35       78.87      9.22 o
   0  43   1        0.07        1.44      4.31 o
   1  43   1       66.17       78.33      6.52 o
   2  43   1        0.91        0.71      6.49 o
  -1  44   1        1.37        6.91      4.49 o
   0  44   1      103.83      112.04      8.15 o
   1  44   1        0.40        0.70      4.49 o
  -8   0   2       12.18       15.59      7.39 o
  -6   0   2       35.59       41.44      3.85 o
  -4   0   2       92.25      147.77     11.61 o
  -2   0   2        9.60        8.42      0.97 o
   0   0   2    77352.27    69184.81   1340.52 o
   2   0   2        0.19       11.70      4.66 o
   4   0   2      711.30      737.60     14.79 o
   6   0   2        2.86        2.38      2.98 o
   8   0   2        6.36        0.22      5.81 o
  -8   1   2       29.80       30.76      4.21 o
  -7   1   2       44.85       46.91      3.64 o
  -6   1   2        2.20       -0.76      1.87 o
  -5   1   2      242.63      255.92      4.82 o
  -4   1   2      548.66      576.34     10.21 o
  -3   1   2        2.90        8.92      1.04 o
  -2   1   2       27.12       45.36     13.30 o
  -1   1   2     2951.46     3380.35    121.63 o
   0   1   2     4146.09     6624.47   1243.00 o
   1   1   2    29356.78    27345.02    847.03 o
   2   1   2        0.90        1.30      0.73 o
   3   1   2     1223.86     1243.94     16.54 o
   4   1   2       73.32       90.71      2.48 o
   5   1   2      288.35      290.31      7.52 o
   6   1   2       22.13       22.40      2.73 o
   7   1   2       33.73       32.91      4.61 o
   8   1   2        0.98       -1.73      4.07 o
  -8   2   2        8.45        8.95      3.35 o
  -7   2   2       17.18       15.75      2.88 o
  -6   2   2       53.20       49.33      3.21 o
  -5   2   2       82.03       87.68      2.77 o
  -4   2   2      286.24      301.10      4.99 o
  -3   2   2      278.16      307.17      7.05 o
  -2   2   2      255.81      355.58     63.56 o
  -1   2   2     1982.53     1905.59     22.43 o
   0   2   2     7522.87     7825.54    144.33 o
   1   2   2      170.70      287.60     89.50 o
   2   2   2      294.47      278.50      4.44 o
   3   2   2       20.70       37.47      3.58 o
   4   2   2       89.32      103.20      3.13 o
   5   2   2       23.39       34.53      2.79 o
   6   2   2        3.28        4.52      2.24 o
   7   2   2        5.85        0.42      3.34 o
   8   2   2        1.02        2.58      4.29 o
  -8   3   2        1.08        4.10      3.52 o
  -7   3   2       17.87       15.43      2.79 o
  -6   3   2       12.95       13.75      2.72 o
  -5   3   2       38.13       45.63      3.86 o
  -4   3   2      172.53      197.93      4.17 o
  -3   3   2       88.76      137.35      3.40 o
  -2   3   2      866.03      892.72      9.54 o
  -1   3   2     2772.33     2520.64     26.87 o
   0   3   2     7258.15     7070.16     84.92 o
   1   3   2     1490.67     1848.50    146.22 o
   2   3   2      111.14       98.80      5.75 o
   3   3   2        6.80       14.19      3.01 o
   4   3   2        3.15        3.98      1.80 o
   5   3   2        6.50       20.10      7.37 o
   6   3   2        6.07        5.40      2.22 o
   7   3   2        0.01        2.23      3.29 o
   8   3   2        2.83       -1.93      4.31 o
  -8   4   2        5.77        5.46      3.60 o
  -7   4   2        1.28       -0.15      2.30 o
  -6   4   2       59.26       52.73      2.89 o
  -5   4   2      361.74      359.49      7.21 o
  -4   4   2       75.54       93.11      2.43 o
  -3   4   2      175.23      171.15      3.95 o
  -2   4   2      108.27      106.49      3.38 o
  -1   4   2    10902.57    10266.44    104.78 o
   0   4   2      810.49      781.31     22.24 o
   1   4   2      104.22      149.68     16.87 o
   2   4   2       21.69       17.19      1.28 o
   3   4   2      620.40      691.60     15.39 o
   4   4   2      219.30      218.50      4.08 o
   5   4   2       97.45      110.29      4.48 o
   6   4   2       25.21       34.04      3.27 o
   7   4   2       44.39       51.75      5.32 o
   8   4   2        0.92        4.40      6.60 o
  -8   5   2        6.20       -0.06      3.87 o
  -7   5   2       25.17       32.81      3.42 o
  -6   5   2      128.86      132.18      5.59 o
  -5   5   2       13.35       16.76      2.22 o
  -4   5   2       15.60       15.12      1.40 o
  -3   5   2     1073.62     1101.36     12.55 o
  -2   5   2      884.60      893.98      9.86 o
  -1   5   2      161.32      180.65      3.58 o
   0   5   2     1349.28     1323.01     21.09 o
   1   5   2      382.00      360.39     13.50 o
   2   5   2     1049.14     1065.40     15.29 o
   3   5   2        1.13        6.46      1.80 o
   4   5   2       14.38       19.39      1.99 o
   5   5   2        0.58        5.28      3.55 o
   6   5   2       72.14       71.96      3.98 o
   7   5   2       19.83       13.05      4.16 o
   8   5   2        1.13       -2.57      5.19 o
  -8   6   2       12.72       10.77      4.42 o
  -7   6   2        4.10        6.10      2.73 o
  -6   6   2       35.66       42.99      5.89 o
  -5   6   2       11.41       18.25      1.82 o
  -4   6   2        1.03        3.48      1.06 o
  -3   6   2      218.83      263.38      3.88 o
  -2   6   2       70.61       85.75      1.77 o
  -1   6   2      117.22       99.87      1.60 o
   0   6   2     5424.84     5292.54     61.33 o
   1   6   2      977.59      921.15     12.54 o
   2   6   2      135.97      139.90      2.84 o
   3   6   2        3.05        7.93      1.32 o
   4   6   2        0.00       -1.03      1.03 o
   5   6   2       63.37       63.36      6.04 o
   6   6   2      115.81      117.89      5.57 o
   7   6   2       68.74       63.24      5.67 o
  -8   7   2       18.61       12.63      4.39 o
  -7   7   2       35.68       32.73      3.56 o
  -6   7   2      401.44      370.38      8.56 o
  -5   7   2      461.40      467.67      7.78 o
  -4   7   2      210.16      219.30      4.38 o
  -3   7   2      382.19      391.01      5.17 o
  -2   7   2        2.51        1.77      0.56 o
  -1   7   2     2436.95     2145.79     21.80 o
   0   7   2       45.51       34.32      0.89 o
   1   7   2      814.67      802.18     10.61 o
   2   7   2       62.91       63.48      8.03 o
   3   7   2       30.27       46.24      4.15 o
   4   7   2       23.15       20.37      1.58 o
   5   7   2       14.24       18.79      4.01 o
   6   7   2       31.63       32.48      3.49 o
   7   7   2       13.27       13.70      3.98 o
  -8   8   2        0.02        0.50      4.63 o
  -7   8   2        0.53        1.15      2.44 o
  -6   8   2       13.16       37.08      3.27 o
  -5   8   2      215.90      210.04      4.57 o
  -4   8   2       10.60       10.54      1.27 o
  -3   8   2       34.75       30.50      1.31 o
  -2   8   2      811.06      734.52      8.28 o
  -1   8   2     2447.54     2290.08     22.66 o
   0   8   2      106.31      114.92      1.83 o
   1   8   2      567.23      550.00      7.22 o
   2   8   2      197.20      205.13      3.53 o
   3   8   2      104.26       94.38      2.93 o
   4   8   2      148.43      135.15      3.89 o
   5   8   2       28.90       31.68      3.65 o
   6   8   2       15.37       13.84      2.82 o
   7   8   2      126.95      133.11      8.69 o
  -8   9   2        0.29       -1.94      4.50 o
  -7   9   2        9.32       11.73      2.89 o
  -6   9   2     1214.88     1130.09     20.18 o
  -5   9   2       32.84       32.17      2.59 o
  -4   9   2        7.08        5.98      1.18 o
  -3   9   2        0.10        1.12      0.79 o
  -2   9   2       93.75       88.87      1.83 o
  -1   9   2     1267.97     1160.48     12.11 o
   0   9   2      116.68      120.06      2.01 o
   1   9   2     2514.86     2523.47     30.91 o
   2   9   2       79.40       82.85      1.98 o
   3   9   2     1275.05     1176.05     16.50 o
   4   9   2      653.46      612.99     11.91 o
   5   9   2       45.37       48.64      3.55 o
   6   9   2       13.94       16.27      3.08 o
   7   9   2      107.72      108.77      6.99 o
  -8  10   2        0.18        0.63      6.25 o
  -7  10   2       76.57       69.02      4.83 o
  -6  10   2      215.30      233.24      6.52 o
  -5  10   2       29.99       22.78      2.02 o
  -4  10   2        2.22        2.17      1.11 o
  -3  10   2       30.13       28.93      1.33 o
  -2  10   2     1369.75     1378.28     15.37 o
  -1  10   2       76.66       78.14      1.50 o
   0  10   2      613.33      626.19      8.52 o
   1  10   2      821.67      746.46      9.71 o
   2  10   2       43.87       34.89      1.29 o
   3  10   2      103.56      117.42      2.78 o
   4  10   2        7.84       11.40      1.71 o
   5  10   2       61.11       69.37      4.10 o
   6  10   2       38.75       44.05      3.89 o
   7  10   2      166.26      177.67      8.75 o
  -8  11   2        3.24       -2.24      4.43 o
  -7  11   2      214.78      193.81      7.49 o
  -6  11   2       16.71       15.46      3.57 o
  -5  11   2       72.19       74.00      2.92 o
  -4  11   2       98.79       99.27      2.68 o
  -3  11   2      119.38      132.34      2.65 o
  -2  11   2       28.40       42.18      1.48 o
  -1  11   2     2943.74     2763.93     29.74 o
   0  11   2      533.65      526.52      7.37 o
   1  11   2      587.25      561.63      7.56 o
   2  11   2      551.75      592.64      8.35 o
   3  11   2       21.77       22.00      1.30 o
   4  11   2        4.98       11.63      1.91 o
   5  11   2      156.12      150.75      5.90 o
   6  11   2        3.01        5.13      2.65 o
   7  11   2       63.48       61.34      5.70 o
  -8  12   2        0.00        0.77      4.63 o
  -7  12   2       12.81       14.94      3.26 o
  -6  12   2      150.86      166.12      5.48 o
  -5  12   2      334.46      323.70      6.54 o
  -4  12   2       91.73       92.17      2.60 o
  -3  12   2       91.98      119.87      2.55 o
  -2  12   2      496.89      578.30      7.48 o
  -1  12   2      277.55      279.95      3.76 o
   0  12   2        0.16        0.56      0.50 o
   1  12   2       53.28       39.77      1.30 o
   2  12   2       82.65       82.95      2.02 o
   3  12   2       18.84       30.18      1.50 o
   4  12   2       63.47       55.71      3.08 o
   5  12   2      140.79      128.99      5.58 o
   6  12   2       44.76       41.49      3.90 o
   7  12   2        9.15        5.82      4.45 o
  -8  13   2        0.10       -2.75      4.69 o
  -7  13   2       87.58       85.46      5.33 o
  -6  13   2        3.57        5.63      2.53 o
  -5  13   2       21.23       19.17      2.13 o
  -4  13   2       11.80       12.10      1.42 o
  -3  13   2      213.86      214.23      3.62 o
  -2  13   2      182.90      186.45      3.18 o
  -1  13   2       95.30       83.15      1.80 o
   0  13   2       36.95       38.82      1.31 o
   1  13   2      276.90      216.08      3.56 o
   2  13   2       83.61       77.63      2.14 o
   3  13   2        7.17        6.62      1.11 o
   4  13   2       44.26       45.74      2.65 o
   5  13   2      468.08      456.22     12.13 o
   6  13   2        6.91        8.73      2.91 o
   7  13   2        2.41       -2.34      3.54 o
  -8  14   2        0.08       -1.41      4.30 o
  -7  14   2        0.02       -2.58      2.58 o
  -6  14   2       12.39        8.19      3.54 o
  -5  14   2      215.59      217.71      5.04 o
  -4  14   2       82.49       89.96      2.69 o
  -3  14   2       99.26      112.03      2.50 o
  -2  14   2     2068.71     2150.56     25.11 o
  -1  14   2       58.61       39.34      1.36 o
   0  14   2      945.62      939.55     12.20 o
   1  14   2      263.10      316.48      4.84 o
   2  14   2     1531.48     1621.65     20.60 o
   3  14   2       23.69       29.37      1.58 o
   4  14   2       12.03       12.96      2.14 o
   5  14   2       46.57       50.09      4.20 o
   6  14   2        1.03        0.31      2.45 o
   7  14   2       18.42       17.64      4.42 o
  -8  15   2       21.87       26.60      6.43 o
  -7  15   2        9.78       12.40      3.60 o
  -6  15   2      278.89      301.40      7.73 o
  -5  15   2      259.89      250.39      5.83 o
  -4  15   2      141.39      164.10      3.75 o
  -3  15   2      178.82      186.14      3.45 o
  -2  15   2     1231.75     1262.85     14.75 o
  -1  15   2      642.71      685.03      8.68 o
   0  15   2      222.21      199.76      3.30 o
   1  15   2       33.16       23.76      1.10 o
   2  15   2      466.40      503.75      7.28 o
   3  15   2       12.87       14.83      1.49 o
   4  15   2      314.74      295.05      7.65 o
   5  15   2      245.63      225.61      9.50 o
   6  15   2       17.69       14.21      3.32 o
   7  15   2        2.03        2.58      3.79 o
  -8  16   2        6.89        4.29      5.08 o
  -7  16   2       15.99       21.29      3.93 o
  -6  16   2       86.33       93.04      4.78 o
  -5  16   2      538.98      541.74      9.79 o
  -4  16   2       47.08       45.52      2.29 o
  -3  16   2      661.11      663.97      8.86 o
  -2  16   2      884.22      889.43     10.78 o
  -1  16   2       20.21       18.44      1.45 o
   0  16   2        3.21        9.71      0.92 o
   1  16   2      422.34      436.62      6.13 o
   2  16   2      118.41      107.40      2.49 o
   3  16   2       83.36       85.13      3.05 o
   4  16   2        3.03        4.80      2.12 o
   5  16   2      590.49      563.03     14.43 o
   6  16   2      196.02      193.21      7.62 o
   7  16   2       36.91       46.37      6.25 o
  -8  17   2       87.14       97.66      9.30 o
  -7  17   2       12.15       10.00      4.06 o
  -6  17   2       53.41       57.95      4.31 o
  -5  17   2      166.82      165.51      4.87 o
  -4  17   2       59.18       62.39      2.86 o
  -3  17   2      335.71      309.37      5.08 o
  -2  17   2      128.92      141.99      2.70 o
  -1  17   2      124.58      129.55      2.72 o
   0  17   2        5.50       10.93      1.02 o
   1  17   2      240.12      221.46      3.73 o
   2  17   2       19.10       14.96      1.14 o
   3  17   2        0.45       -0.53      1.34 o
   4  17   2       13.45       12.20      2.56 o
   5  17   2       13.40       25.59      3.30 o
   6  17   2       11.79       11.38      4.29 o
   7  17   2        8.18        5.18      3.88 o
  -7  18   2        0.10        0.16      3.53 o
  -6  18   2        4.05        5.49      3.00 o
  -5  18   2      108.01      112.00      4.00 o
  -4  18   2      323.08      313.85      5.73 o
  -3  18   2       95.61      106.91      2.78 o
  -2  18   2       12.40       14.48      1.10 o
  -1  18   2      111.59      128.88      2.76 o
   0  18   2      121.85      132.61      2.68 o
   1  18   2      136.78      117.87      2.48 o
   2  18   2      115.08      138.61      3.12 o
   3  18   2       17.24       12.14      1.66 o
   4  18   2      209.53      217.76      7.32 o
   5  18   2      314.07      287.86      9.80 o
   6  18   2      154.89      155.20      8.08 o
   7  18   2        0.38       -0.63      3.54 o
  -7  19   2       11.18        2.43      4.10 o
  -6  19   2       29.55       28.46      5.19 o
  -5  19   2       29.36       30.18      2.72 o
  -4  19   2      929.91      886.31     13.09 o
  -3  19   2        0.81        3.22      1.16 o
  -2  19   2       16.37       19.15      1.27 o
  -1  19   2        6.88        4.79      1.04 o
   0  19   2     1406.20     1377.96     16.56 o
   1  19   2       74.81       89.28      2.24 o
   2  19   2        3.52       10.73      1.25 o
   3  19   2      154.55      132.79      4.33 o
   4  19   2      363.77      343.81      9.93 o
   5  19   2       26.96       33.45      3.65 o
   6  19   2       42.78       29.41      6.56 o
   7  19   2       15.96       11.91      4.59 o
  -7  20   2       28.02       25.80      5.00 o
  -6  20   2       49.74       52.22      4.92 o
  -5  20   2       38.45       37.22      3.13 o
  -4  20   2     1204.83     1185.50     16.88 o
  -3  20   2       81.38       94.95      2.57 o
  -2  20   2       10.38       10.05      1.11 o
  -1  20   2       46.39       43.11      1.76 o
   0  20   2      138.92      184.75      3.48 o
   1  20   2       98.51      126.47      2.77 o
   2  20   2      176.75      169.51      3.82 o
   3  20   2        7.75       12.94      2.33 o
   4  20   2      225.66      228.30      7.61 o
   5  20   2      148.56      153.71      7.38 o
   6  20   2       95.15       89.20      6.46 o
   7  20   2        5.94        9.59      4.47 o
  -7  21   2        4.21        1.68      4.74 o
  -6  21   2       16.35       12.01      3.52 o
  -5  21   2      396.10      364.66      8.85 o
  -4  21   2       88.58      106.53      3.66 o
  -3  21   2       13.36       13.75      1.46 o
  -2  21   2      187.39      185.38      3.54 o
  -1  21   2       39.13       46.23      1.84 o
   0  21   2      959.33      924.89     11.62 o
   1  21   2       60.36       69.54      2.19 o
   2  21   2       16.03       17.09      2.01 o
   3  21   2      139.03      120.70      4.30 o
   4  21   2        5.27        9.44      2.50 o
   5  21   2       60.99       71.71      4.81 o
   6  21   2       48.51       43.94      5.14 o
   7  21   2       16.22       15.72      5.82 o
  -7  22   2       37.50       37.95      6.66 o
  -6  22   2        0.54       -2.82      2.82 o
  -5  22   2       75.92       87.31      3.85 o
  -4  22   2      215.25      209.65      4.98 o
  -3  22   2       35.76       29.24      1.82 o
  -2  22   2       26.19       18.14      1.53 o
  -1  22   2      287.02      269.89      4.74 o
   0  22   2      240.93      276.78      4.64 o
   1  22   2      279.67      255.43      4.96 o
   2  22   2       34.83       34.31      2.29 o
   3  22   2      103.17       93.21      3.93 o
   4  22   2      757.45      731.10     14.95 o
   5  22   2        0.25       -2.24      2.61 o
   6  22   2       37.59       48.96      5.36 o
  -7  23   2        0.36        3.65      5.13 o
  -6  23   2       16.16       12.75      4.19 o
  -5  23   2       68.74       58.94      3.42 o
  -4  23   2       10.11        9.11      2.07 o
  -3  23   2      611.16      572.78      8.45 o
  -2  23   2       11.53       11.08      1.50 o
  -1  23   2       78.89       84.31      2.56 o
   0  23   2      351.95      329.44      5.48 o
   1  23   2       93.32       87.70      2.89 o
   2  23   2        4.31        4.00      1.46 o
   3  23   2       45.46       64.65      3.39 o
   4  23   2      217.74      229.37      6.62 o
   5  23   2       65.53       61.36      4.65 o
   6  23   2       29.77       39.14      5.27 o
  -7  24   2       20.02       20.16      8.55 o
  -6  24   2        4.27        0.01      3.24 o
  -5  24   2       79.01       64.43      4.39 o
  -4  24   2       60.46       48.61      2.69 o
  -3  24   2      517.60      477.86      7.67 o
  -2  24   2       32.33       27.73      1.94 o
  -1  24   2      321.60      307.08      5.87 o
   0  24   2        7.40        6.91      1.38 o
   1  24   2       19.82       16.29      1.85 o
   2  24   2      189.84      186.00      5.06 o
   3  24   2      255.73      239.29      6.20 o
   4  24   2        2.16        1.14      2.09 o
   5  24   2       12.27        5.99      2.77 o
   6  24   2       18.80       14.20      4.10 o
  -7  25   2        7.88        9.17      8.80 o
  -6  25   2        9.71        4.10      4.26 o
  -5  25   2        4.60        2.55      2.60 o
  -4  25   2        4.61        2.29      1.80 o
  -3  25   2      216.47      239.03      5.00 o
  -2  25   2       11.29        4.48      1.60 o
  -1  25   2      797.02      784.55     12.17 o
   0  25   2        3.28       -0.56      1.44 o
   1  25   2       83.03       89.53      3.32 o
   2  25   2       41.40       41.17      2.91 o
   3  25   2        2.24       -1.78      1.78 o
   4  25   2        9.82       11.58      2.50 o
   5  25   2       22.85       16.93      2.94 o
   6  25   2       58.86       63.50      5.55 o
  -7  26   2        1.88       -2.04      5.52 o
  -6  26   2       14.69        9.91      4.30 o
  -5  26   2      107.69      109.36      5.94 o
  -4  26   2      270.89      250.49      6.10 o
  -3  26   2       53.04       55.15      2.52 o
  -2  26   2      150.05      143.55      3.79 o
  -1  26   2      998.00      964.44     14.60 o
   0  26   2       39.78       35.50      2.36 o
   1  26   2      101.16       98.25      4.16 o
   2  26   2        9.53        8.25      2.65 o
   3  26   2      851.75      790.27     14.90 o
   4  26   2       14.52       10.56      3.28 o
   5  26   2        0.29       -2.17      2.37 o
   6  26   2        0.13        2.48      3.57 o
  -6  27   2        0.00        0.05      6.78 o
  -5  27   2       39.05       51.39      8.36 o
  -4  27   2       23.88       23.16      2.89 o
  -3  27   2        8.88        8.49      2.02 o
  -2  27   2      207.53      194.82      4.71 o
  -1  27   2      281.41      316.03      6.65 o
   0  27   2        9.91       22.64      2.64 o
   1  27   2       46.22       43.45      2.88 o
   2  27   2       44.49       49.93      3.36 o
   3  27   2      139.19      141.60      4.59 o
   4  27   2       38.42       42.20      3.47 o
   5  27   2        0.79       -2.93      2.93 o
   6  27   2        0.51        2.67      3.73 o
  -6  28   2       37.19       49.22      6.56 o
  -5  28   2        1.82        1.93      3.86 o
  -4  28   2       11.02        4.93      4.31 o
  -3  28   2       74.34       63.52      3.52 o
  -2  28   2       19.24       15.15      2.49 o
  -1  28   2     1565.79     1552.99     23.60 o
   0  28   2     1386.58     1332.12     20.49 o
   1  28   2       37.03       34.66      2.88 o
   2  28   2      524.47      525.11     10.67 o
   3  28   2      146.78      158.44      5.42 o
   4  28   2        9.69        7.58      2.69 o
   5  28   2        3.67        5.10      3.57 o
   6  28   2        0.77       -2.85      3.56 o
  -6  29   2       35.16       41.13      6.40 o
  -5  29   2        1.01       -3.64      3.64 o
  -4  29   2       50.09       35.67      3.85 o
  -3  29   2       81.36       63.58      4.54 o
  -2  29   2       15.51        7.97      2.25 o
  -1  29   2      248.89      269.27      6.61 o
   0  29   2      266.11      280.09      6.56 o
   1  29   2       62.43       58.92      3.33 o
   2  29   2      289.59      277.75      6.95 o
   3  29   2      103.02      105.22      4.44 o
   4  29   2       10.02        7.81      2.54 o
   5  29   2       47.10       52.57      5.27 o
  -6  30   2       10.66       20.58      5.94 o
  -5  30   2        1.01        0.64      6.86 o
  -4  30   2      244.14      240.34      8.16 o
  -3  30   2      137.30      117.48      5.14 o
  -2  30   2       86.62       83.36      3.76 o
  -1  30   2      333.15      356.81      7.87 o
   0  30   2      106.69      118.38      4.54 o
   1  30   2      161.98      162.52      5.40 o
   2  30   2      251.99      215.36      6.07 o
   3  30   2      138.84      154.34      5.67 o
   4  30   2        0.00        1.48      2.30 o
   5  30   2        9.71       14.94      3.95 o
  -6  31   2       32.78       31.48      6.46 o
  -5  31   2        0.95       -3.65      3.98 o
  -4  31   2       34.60       31.38      3.72 o
  -3  31   2       62.96       60.90      5.03 o
  -2  31   2       19.52       22.82      2.59 o
  -1  31   2      963.21      915.46     16.93 o
   0  31   2      137.15      142.34      5.08 o
   1  31   2      165.12      148.46      5.36 o
   2  31   2       11.92       13.47      2.47 o
   3  31   2      111.65      108.68      4.64 o
   4  31   2        9.49        4.37      2.71 o
   5  31   2        2.48        5.63      3.65 o
  -6  32   2        4.95        5.84      5.66 o
  -5  32   2       31.11       28.77      4.92 o
  -4  32   2        4.05        6.19      3.31 o
  -3  32   2        0.02        1.87      2.69 o
  -2  32   2      223.89      229.92      7.28 o
  -1  32   2        0.07       16.18      2.95 o
   0  32   2        5.54        6.45      2.76 o
   1  32   2      135.10      124.94      5.12 o
   2  32   2      801.23      745.50     15.58 o
   3  32   2       95.05      116.14      6.35 o
   4  32   2        6.11        5.33      3.17 o
   5  32   2        2.21        4.48      3.64 o
  -5  33   2       28.78       31.19      4.95 o
  -4  33   2       18.79       20.05      3.65 o
  -3  33   2       19.18       15.15      3.10 o
  -2  33   2      158.78      134.97      7.10 o
  -1  33   2       88.13       65.82      4.01 o
   0  33   2       11.67        9.21      2.61 o
   1  33   2       19.29       20.68      3.03 o
   2  33   2       33.39       35.59      3.44 o
   3  33   2       38.15       52.07      4.06 o
   4  33   2       14.48       14.54      4.19 o
   5  33   2        9.17        7.47      3.97 o
  -5  34   2       42.52       40.65      5.50 o
  -4  34   2        3.97        4.32      3.31 o
  -3  34   2        6.07        4.26      2.69 o
  -2  34   2       95.01       86.31      4.51 o
  -1  34   2      149.37      135.06      5.49 o
   0  34   2       40.04       40.05      3.54 o
   1  34   2        7.36        4.12      2.67 o
   2  34   2       24.04       15.63      3.10 o
   3  34   2       27.18       30.18      3.90 o
   4  34   2       21.16       24.30      5.20 o
  -5  35   2        1.72        4.20      4.36 o
  -4  35   2       18.50       27.97      4.79 o
  -3  35   2       18.68       24.13      6.23 o
  -2  35   2      269.76      275.81      9.38 o
  -1  35   2        0.32       -0.43      2.63 o
   0  35   2       63.72       58.09      3.89 o
   1  35   2       21.97       20.02      3.31 o
   2  35   2       86.12       88.82      4.80 o
   3  35   2        0.05        6.00      4.61 o
   4  35   2        1.30        3.06      5.44 o
  -5  36   2       13.43       17.74      5.40 o
  -4  36   2       33.57       53.90      9.85 o
  -3  36   2       74.16       82.06      7.35 o
  -2  36   2       13.14       14.82      3.75 o
  -1  36   2        0.80        1.71      2.99 o
   0  36   2        2.82        6.46      3.14 o
   1  36   2        1.08        2.22      2.72 o
   2  36   2        1.18        8.62      2.94 o
   3  36   2        9.23        8.20      3.59 o
   4  36   2        0.01       -0.13      4.71 o
  -4  37   2       11.25        7.98      4.38 o
  -3  37   2       33.07       42.35      4.31 o
  -2  37   2        7.24        1.07      3.29 o
  -1  37   2        1.05       -0.72      3.12 o
   0  37   2        5.25        1.63      3.22 o
   1  37   2       25.44       27.20      3.72 o
   2  37   2       33.32       27.95      4.27 o
   3  37   2       13.00       25.56      5.11 o
   4  37   2        9.76       11.62      5.14 o
  -4  38   2        8.24       17.50      5.08 o
  -3  38   2       11.25       16.00      3.57 o
  -2  38   2       72.34       81.70      5.66 o
  -1  38   2       90.72       80.98      6.50 o
   0  38   2       50.73       41.73      5.51 o
   1  38   2        0.75        5.67      3.02 o
   2  38   2        5.80       11.88      4.68 o
   3  38   2        1.78       11.69      9.32 o
  -4  39   2       12.11       18.34      4.87 o
  -3  39   2        0.04        3.72      4.27 o
  -2  39   2        8.94        8.34      3.74 o
  -1  39   2        0.50       -0.97      3.60 o
   0  39   2        5.23        5.90      3.23 o
   1  39   2        8.94       11.20      3.71 o
   2  39   2        1.39       -0.03      3.47 o
   3  39   2        2.31        4.70      5.70 o
  -3  40   2       24.09       19.68      4.89 o
  -2  40   2        0.07        5.37      4.40 o
  -1  40   2        2.57        0.60      3.43 o
   0  40   2        7.26       17.18      4.03 o
   1  40   2        5.65        7.54      4.38 o
   2  40   2       46.09       65.07      6.46 o
   3  40   2        0.12        0.39      4.63 o
  -3  41   2        2.52       13.59      6.57 o
  -2  41   2        7.28        7.33      4.60 o
  -1  41   2       24.83       27.81      4.50 o
   0  41   2       12.66       25.13      5.03 o
   1  41   2        3.76        9.10      5.21 o
   2  41   2       14.54       18.83      5.31 o
  -2  42   2       13.41       18.99      4.94 o
  -1  42   2       13.62       19.19      4.98 o
   0  42   2        1.37        4.31      4.98 o
   1  42   2       29.59       32.85      6.70 o
   2  42   2       30.19       44.41      7.36 o
  -2  43   2       25.66       25.42      6.09 o
  -1  43   2       10.14       -1.30      4.45 o
   0  43   2        1.21       -1.67      5.18 o
   1  43   2       13.78       23.52      5.90 o
  -7   0   3        7.03        5.58      3.65 o
  -5   0   3      171.98      196.15      6.38 o
  -3   0   3      602.53      627.02     12.35 o
  -1   0   3      419.01      738.98     54.05 o
   1   0   3       63.62      115.90      8.80 o
   3   0   3      552.79      486.73     14.72 o
   5   0   3      357.13      342.88     11.76 o
   7   0   3        0.49        5.13      5.28 o
  -8   1   3        0.33        1.16      4.04 o
  -7   1   3       20.77       16.73      2.86 o
  -6   1   3       11.05        7.16      2.11 o
  -5   1   3       10.77       13.38      1.86 o
  -4   1   3      137.67      170.98      3.49 o
  -3   1   3       15.59       19.58      2.01 o
  -2   1   3      142.25      107.50      2.48 o
  -1   1   3     4645.25     5262.16    244.12 o
   0   1   3        2.89        1.69      1.10 o
   1   1   3     2119.09     2468.15     78.55 o
   2   1   3      110.07      176.09     22.83 o
   3   1   3      307.92      284.71      5.61 o
   4   1   3      212.58      215.68      5.46 o
   5   1   3       20.49       34.37      3.88 o
   6   1   3        0.61        2.23      2.43 o
   7   1   3        0.96        0.41      3.41 o
  -8   2   3       23.82       24.01      5.60 o
  -7   2   3       24.22       27.64      3.18 o
  -6   2   3        1.71       -1.84      2.67 o
  -5   2   3      168.17      172.11      5.43 o
  -4   2   3       93.61      121.19      4.47 o
  -3   2   3      473.90      508.32      8.06 o
  -2   2   3      760.64      642.27      7.76 o
  -1   2   3      122.23      164.20     10.67 o
   0   2   3      533.80      439.52      6.26 o
   1   2   3      305.20      400.12     90.23 o
   2   2   3     2532.13     2747.43     61.22 o
   3   2   3       12.72       16.78      7.31 o
   4   2   3       12.90       28.12      2.67 o
   5   2   3      178.10      188.85      9.84 o
   6   2   3        0.25        1.30      2.39 o
   7   2   3        1.21        3.04      3.59 o
  -8   3   3        4.07        8.49      3.92 o
  -7   3   3       40.27       43.99      3.56 o
  -6   3   3       29.10       26.71      3.59 o
  -5   3   3        7.25        2.62      2.70 o
  -4   3   3        1.07        6.98      1.19 o
  -3   3   3     1877.21     1896.45     42.36 o
  -2   3   3       25.97       39.28      1.25 o
  -1   3   3      543.06      546.30     34.27 o
   0   3   3       27.73       28.97      1.25 o
   1   3   3     2892.63     3263.67    113.70 o
   2   3   3      227.75      260.34     13.42 o
   3   3   3       83.82      117.91      5.04 o
   4   3   3      205.60      209.44      5.08 o
   5   3   3      115.67      111.88      6.49 o
   6   3   3       12.34        9.51      3.08 o
   7   3   3        0.34        1.41      3.53 o
  -8   4   3       34.48       39.74      5.57 o
  -7   4   3        0.11       -1.29      2.33 o
  -6   4   3       47.49       47.61      3.05 o
  -5   4   3       67.15       53.59      3.85 o
  -4   4   3      141.14      136.21      3.01 o
  -3   4   3     1947.53     1957.67     23.80 o
  -2   4   3       10.20        3.19      0.96 o
  -1   4   3     1932.80     2294.36    170.03 o
   0   4   3      368.32      484.86     12.25 o
   1   4   3     4091.30     3940.18     87.39 o
   2   4   3      456.91      566.44     30.81 o
   3   4   3        3.71        3.19      2.28 o
   4   4   3       86.32       84.77      5.15 o
   5   4   3       78.37       83.40     10.10 o
   6   4   3        1.34       -0.04      2.40 o
   7   4   3        1.85       -3.30      3.30 o
  -8   5   3        0.33        0.84      4.01 o
  -7   5   3       21.05       19.81      3.08 o
  -6   5   3      317.14      299.22      6.93 o
  -5   5   3      128.28      103.98      4.48 o
  -4   5   3      176.29      164.14      3.33 o
  -3   5   3       73.55       61.24      2.86 o
  -2   5   3     1069.14     1145.70     37.34 o
  -1   5   3      798.59      702.36     49.48 o
   0   5   3       33.31       29.33      1.17 o
   1   5   3      960.82     1211.55     63.95 o
   2   5   3      304.49      373.06     46.17 o
   3   5   3       69.73       48.54      2.20 o
   4   5   3       14.33       17.69      2.14 o
   5   5   3        1.72        0.73      2.02 o
   6   5   3        0.69        0.36      2.43 o
   7   5   3        0.51        0.56      3.63 o
  -8   6   3       24.77       25.62      5.08 o
  -7   6   3      151.50      139.23      5.39 o
  -6   6   3      147.39      161.67      6.40 o
  -5   6   3     1013.80     1005.83     14.11 o
  -4   6   3       86.29       67.20      2.15 o
  -3   6   3      294.03      287.66      5.10 o
  -2   6   3      515.82      640.83     14.37 o
  -1   6   3     1503.76     1451.11     25.08 o
   0   6   3      809.54      639.84      8.53 o
   1   6   3        0.52        4.28      2.28 o
   2   6   3      656.59      689.13     35.23 o
   3   6   3     1510.66     1492.52     22.76 o
   4   6   3      348.14      379.21      8.65 o
   5   6   3        6.68       10.60      2.67 o
   6   6   3        2.51        2.65      2.57 o
   7   6   3       16.80        9.20      4.05 o
  -8   7   3        1.14        0.15      3.79 o
  -7   7   3      105.69       92.85      4.60 o
  -6   7   3       96.30       88.34      4.02 o
  -5   7   3     1026.90      947.02     13.45 o
  -4   7   3       25.91       23.03      1.67 o
  -3   7   3       23.32       16.60      1.30 o
  -2   7   3      296.51      316.01      5.72 o
  -1   7   3       25.52        8.78      0.76 o
   0   7   3      401.34      400.35      5.58 o
   1   7   3       90.58      122.65      3.88 o
   2   7   3        5.35        6.41      1.21 o
   3   7   3      218.50      187.84      8.08 o
   4   7   3      203.28      197.57      5.41 o
   5   7   3      154.99      136.51      5.40 o
   6   7   3        1.95        5.71      2.84 o
   7   7   3        3.57        8.87      3.79 o
  -8   8   3        2.92       -1.65      3.72 o
  -7   8   3       26.45       36.83      3.47 o
  -6   8   3      161.21      168.48      5.44 o
  -5   8   3     1008.72      967.25     13.68 o
  -4   8   3       28.68       29.49      1.67 o
  -3   8   3       11.71       10.17      1.10 o
  -2   8   3      214.36      205.79      7.06 o
  -1   8   3       18.46       21.54      0.96 o
   0   8   3      418.81      334.20      5.09 o
   1   8   3     1418.15     1362.53     18.52 o
   2   8   3       58.54       52.10      2.79 o
   3   8   3       17.54       17.37      2.05 o
   4   8   3       16.43       20.26      2.09 o
   5   8   3       28.14       30.04      3.06 o
   6   8   3       55.12       59.91      4.21 o
   7   8   3       76.20       89.36      6.63 o
  -8   9   3        1.58       -2.00      3.75 o
  -7   9   3        0.02        2.14      2.62 o
  -6   9   3       67.03       89.62      4.40 o
  -5   9   3      359.23      345.47      8.14 o
  -4   9   3        6.91        9.72      1.35 o
  -3   9   3      924.53      945.26     11.38 o
  -2   9   3     2765.17     2895.61     32.27 o
  -1   9   3      253.87      232.93      3.69 o
   0   9   3      146.05      143.38      2.58 o
   1   9   3      265.08      272.35      4.59 o
   2   9   3      577.21      599.74      9.68 o
   3   9   3        7.87        8.61      1.62 o
   4   9   3       14.58       17.99      1.88 o
   5   9   3       16.80       17.19      2.61 o
   6   9   3       10.36       12.90      2.94 o
   7   9   3       65.15       79.06      6.30 o
  -8  10   3       27.58       24.35      5.78 o
  -7  10   3        0.14        2.04      2.66 o
  -6  10   3      541.19      504.53     11.21 o
  -5  10   3      108.56      118.92      5.61 o
  -4  10   3       24.59       42.14      2.03 o
  -3  10   3        4.72        1.06      0.85 o
  -2  10   3     3723.92     3821.51     43.71 o
  -1  10   3      282.35      302.99      4.55 o
   0  10   3       65.74       54.47      1.44 o
   1  10   3        2.19        6.88      0.67 o
   2  10   3      189.33      153.21      3.35 o
   3  10   3      205.55      213.21      4.18 o
   4  10   3      488.00      474.56     10.31 o
   5  10   3       64.69       64.13      3.97 o
   6  10   3        0.98        4.62      2.76 o
   7  10   3       20.15       34.08      5.09 o
  -8  11   3        1.25        6.77      4.94 o
  -7  11   3        0.05       -1.68      2.78 o
  -6  11   3      134.36      131.41      5.11 o
  -5  11   3      135.83      129.08      4.06 o
  -4  11   3       19.27       18.92      1.60 o
  -3  11   3        7.58       15.21      1.14 o
  -2  11   3      884.43     1018.52     12.01 o
  -1  11   3      581.46      668.70      8.63 o
   0  11   3     1162.24     1084.34     14.33 o
   1  11   3      689.07      834.23     11.33 o
   2  11   3      225.86      241.07      4.21 o
   3  11   3       15.24       22.62      1.48 o
   4  11   3      796.17      727.07     15.01 o
   5  11   3      131.12      132.36      7.89 o
   6  11   3        9.15        9.50      3.11 o
   7  11   3        9.65       10.16      4.11 o
  -8  12   3        1.86        0.04      4.25 o
  -7  12   3       46.37       53.29      6.65 o
  -6  12   3        4.54        1.65      2.39 o
  -5  12   3      118.65      117.16      5.03 o
  -4  12   3       22.77       20.21      1.73 o
  -3  12   3      421.42      433.17      5.95 o
  -2  12   3       82.20      126.56      2.43 o
  -1  12   3      712.06      682.36      8.85 o
   0  12   3        0.50        1.66      0.65 o
   1  12   3       21.04       24.45      1.26 o
   2  12   3       11.81       10.55      0.96 o
   3  12   3        2.48        2.21      1.01 o
   4  12   3      503.87      479.30     12.69 o
   5  12   3       48.48       53.91      3.84 o
   6  12   3       12.73       11.92      3.15 o
   7  12   3        1.02        4.68      4.21 o
  -8  13   3        1.44       -0.99      4.85 o
  -7  13   3       13.79       10.99      3.70 o
  -6  13   3      132.90      133.66      5.24 o
  -5  13   3       74.36       66.09      3.04 o
  -4  13   3      113.77      114.44      2.99 o
  -3  13   3       69.94       91.58      2.26 o
  -2  13   3      598.79      618.41      8.33 o
  -1  13   3      129.19       97.00      2.15 o
   0  13   3       62.70       61.04      1.56 o
   1  13   3       15.11       11.72      0.91 o
   2  13   3      357.04      337.66      5.34 o
   3  13   3      347.59      375.60      7.27 o
   4  13   3      265.69      260.49      7.41 o
   5  13   3        0.19       -1.28      2.33 o
   6  13   3        0.03       -1.35      3.08 o
   7  13   3        0.71       -1.57      3.79 o
  -8  14   3        0.24        5.03      5.06 o
  -7  14   3        7.40        7.08      3.47 o
  -6  14   3      182.32      159.73      5.70 o
  -5  14   3      627.96      625.16     10.49 o
  -4  14   3       43.22       28.04      1.78 o
  -3  14   3      258.77      245.14      4.01 o
  -2  14   3       47.85       71.52      1.85 o
  -1  14   3       13.07       16.48      1.04 o
   0  14   3        3.72        2.07      0.71 o
   1  14   3      258.70      290.29      4.96 o
   2  14   3      426.98      375.45      5.89 o
   3  14   3      234.71      230.45      5.42 o
   4  14   3        9.20        6.86      1.70 o
   5  14   3       73.11       62.53      4.31 o
   6  14   3       17.46       17.17      3.85 o
   7  14   3        3.23        1.77      3.93 o
  -8  15   3        0.08        4.67      5.15 o
  -7  15   3       26.81       41.37      4.61 o
  -6  15   3        3.17        2.86      2.72 o
  -5  15   3       55.57       64.94      3.72 o
  -4  15   3       38.51       38.28      1.99 o
  -3  15   3      196.57      158.40      3.23 o
  -2  15   3      240.69      249.23      3.93 o
  -1  15   3       29.90       53.80      1.68 o
   0  15   3      630.66      670.25      9.08 o
   1  15   3      338.54      333.75      5.60 o
   2  15   3      404.68      392.19      6.19 o
   3  15   3       33.25       39.17      3.31 o
   4  15   3        1.54        1.75      1.81 o
   5  15   3       35.38       34.66      4.05 o
   6  15   3       70.59       85.32      6.17 o
   7  15   3        2.94       -0.13      3.97 o
  -8  16   3        1.62        3.18      6.99 o
  -7  16   3        2.73        6.71      3.39 o
  -6  16   3       17.17       21.56      3.38 o
  -5  16   3       63.35       55.14      4.53 o
  -4  16   3       70.94       66.31      2.54 o
  -3  16   3      108.03       90.34      2.42 o
  -2  16   3       78.77       94.51      2.17 o
  -1  16   3      312.43      321.87      5.15 o
   0  16   3      488.31      458.44      6.57 o
   1  16   3       28.25       42.98      1.57 o
   2  16   3      516.49      495.40      7.59 o
   3  16   3       21.33       15.69      1.59 o
   4  16   3       91.04       86.39      3.89 o
   5  16   3       70.56       75.79      4.57 o
   6  16   3      117.66      113.53      8.79 o
   7  16   3        0.04       -0.11      3.92 o
  -7  17   3       57.73       60.29      5.14 o
  -6  17   3      312.52      308.32      8.87 o
  -5  17   3       55.29       52.38      2.87 o
  -4  17   3       60.45       66.71      2.67 o
  -3  17   3        3.71        4.05      1.21 o
  -2  17   3      289.86      287.79      4.65 o
  -1  17   3      456.16      482.03      7.07 o
   0  17   3      463.63      439.71      6.53 o
   1  17   3      548.24      599.09      8.77 o
   2  17   3      380.28      401.48      7.08 o
   3  17   3       61.86       61.86      2.64 o
   4  17   3       52.17       50.68      3.14 o
   5  17   3       15.30       17.14      3.38 o
   6  17   3       57.19       64.26      5.62 o
  -7  18   3       26.58       34.71      5.90 o
  -6  18   3       55.26       72.84      4.95 o
  -5  18   3        8.80        3.70      2.46 o
  -4  18   3       90.40      103.17      3.26 o
  -3  18   3      315.40      323.90      5.74 o
  -2  18   3       70.13       71.47      2.18 o
  -1  18   3      367.43      368.75      5.79 o
   0  18   3      211.88      224.23      3.91 o
   1  18   3      110.22      108.75      2.81 o
   2  18   3      146.61      152.84      4.47 o
   3  18   3       56.47       50.95      2.55 o
   4  18   3       18.54       23.12      2.85 o
   5  18   3        0.63       -0.31      2.08 o
   6  18   3       33.90       29.62      4.55 o
  -7  19   3        0.42       -0.62      4.72 o
  -6  19   3       82.49       85.15      5.51 o
  -5  19   3        0.24        1.09      2.18 o
  -4  19   3        1.17        1.48      1.64 o
  -3  19   3        2.60        5.24      1.21 o
  -2  19   3       34.28       32.55      1.59 o
  -1  19   3        3.87        5.47      1.00 o
   0  19   3      108.19      129.89      3.26 o
   1  19   3      294.75      280.00      5.37 o
   2  19   3       40.49       38.65      2.19 o
   3  19   3       18.62       25.18      2.25 o
   4  19   3       51.35       52.59      3.13 o
   5  19   3      129.55      135.23      5.44 o
   6  19   3        2.28       -3.00      3.33 o
  -7  20   3        5.54       -0.21      4.72 o
  -6  20   3        7.01        6.73      3.38 o
  -5  20   3       65.69       62.60      3.64 o
  -4  20   3      221.17      231.55      5.26 o
  -3  20   3      127.71      128.88      3.16 o
  -2  20   3       17.09        6.37      1.44 o
  -1  20   3        2.45        1.63      1.04 o
   0  20   3      458.46      499.75      8.40 o
   1  20   3       93.21       94.67      3.78 o
   2  20   3        1.85        2.94      1.35 o
   3  20   3       75.12       83.68      3.61 o
   4  20   3      268.28      263.64      6.96 o
   5  20   3      250.47      258.41      7.68 o
   6  20   3       50.05       61.54      5.94 o
  -7  21   3       99.73       85.91      7.85 o
  -6  21   3        8.43        6.33      4.23 o
  -5  21   3        0.13       -2.57      2.57 o
  -4  21   3      251.49      226.33      6.04 o
  -3  21   3      541.55      543.23      9.01 o
  -2  21   3      127.11      127.53      3.94 o
  -1  21   3      188.80      204.64      4.85 o
   0  21   3       14.97       12.23      1.34 o
   1  21   3      330.56      317.69      6.23 o
   2  21   3        0.85        0.87      1.57 o
   3  21   3      146.29      145.18      4.80 o
   4  21   3       84.99       77.30      4.60 o
   5  21   3       52.92       58.53      3.94 o
   6  21   3       74.45       75.12      6.25 o
  -7  22   3       14.72       11.30      4.36 o
  -6  22   3       31.14       36.78      4.25 o
  -5  22   3       52.12       49.79      3.87 o
  -4  22   3      234.50      246.84      6.42 o
  -3  22   3      357.43      342.02      7.26 o
  -2  22   3      146.17      137.39      4.13 o
  -1  22   3      828.66      759.38     13.82 o
   0  22   3       27.16       24.78      1.83 o
   1  22   3      138.78      143.36      4.09 o
   2  22   3       11.64       10.03      1.98 o
   3  22   3       47.30       46.98      2.95 o
   4  22   3       41.36       43.64      3.21 o
   5  22   3        1.21        4.13      2.59 o
   6  22   3       12.49       20.12      4.65 o
  -7  23   3       18.17       18.49      4.78 o
  -6  23   3        2.11        1.80      3.18 o
  -5  23   3        3.95        5.61      2.90 o
  -4  23   3      388.20      358.15      8.16 o
  -3  23   3      242.00      253.94      7.35 o
  -2  23   3       59.18       62.95      3.25 o
  -1  23   3      172.33      195.11      5.64 o
   0  23   3      759.99      698.88     12.79 o
   1  23   3        4.96        4.17      1.65 o
   2  23   3       27.30       38.05      3.10 o
   3  23   3        5.42        3.45      1.92 o
   4  23   3        1.11        1.19      1.95 o
   5  23   3       25.67       29.38      4.55 o
   6  23   3       28.63       28.30      4.39 o
  -7  24   3        1.83       -1.56      4.31 o
  -6  24   3        1.77        0.06      3.19 o
  -5  24   3      178.34      149.23      6.30 o
  -4  24   3      516.47      489.85     10.23 o
  -3  24   3       81.66       79.64      3.38 o
  -2  24   3      100.46       89.01      3.86 o
  -1  24   3      194.94      182.95      6.27 o
   0  24   3      448.66      440.19      9.64 o
   1  24   3        9.94       13.57      2.28 o
   2  24   3       32.05       38.68      2.69 o
   3  24   3      122.34      103.14      4.38 o
   4  24   3       24.47       24.06      3.22 o
   5  24   3       13.17       17.34      3.92 o
   6  24   3        7.53       12.11      4.09 o
  -7  25   3       10.37       11.71      4.73 o
  -6  25   3       34.35       40.96      4.19 o
  -5  25   3       39.93       25.13      3.72 o
  -4  25   3        0.98        0.55      2.08 o
  -3  25   3       33.51       30.63      2.55 o
  -2  25   3       10.27        6.29      2.30 o
  -1  25   3      674.91      624.19     12.92 o
   0  25   3     1855.73     1715.66     30.68 o
   1  25   3        4.60        3.48      2.05 o
   2  25   3      190.47      190.79      5.64 o
   3  25   3      120.26      123.49      4.73 o
   4  25   3        1.65       -0.85      2.06 o
   5  25   3       15.54       10.31      3.52 o
   6  25   3        8.27        6.74      3.83 o
  -6  26   3        1.95       -3.68      3.68 o
  -5  26   3        9.19        1.83      4.14 o
  -4  26   3        0.21        0.00      2.44 o
  -3  26   3        0.09       -2.16      2.16 o
  -2  26   3      159.73      149.99      5.01 o
  -1  26   3       23.87       32.12      3.48 o
   0  26   3       13.26       33.04      3.08 o
   1  26   3       15.76        9.51      2.37 o
   2  26   3        2.44        1.45      2.41 o
   3  26   3        9.82        6.11      2.42 o
   4  26   3       78.44       63.82      3.95 o
   5  26   3       15.27        9.48      4.64 o
  -6  27   3       21.98       20.23      5.42 o
  -5  27   3        4.55       -0.27      3.09 o
  -4  27   3      207.00      183.93      6.30 o
  -3  27   3       82.74       82.52      6.10 o
  -2  27   3      312.15      310.24      7.48 o
  -1  27   3      239.14      226.18      6.65 o
   0  27   3     1073.29     1038.14     19.78 o
   1  27   3        2.52        2.78      2.16 o
   2  27   3      107.84      119.06      6.56 o
   3  27   3       36.09       37.17      3.40 o
   4  27   3        1.07        4.23      2.78 o
   5  27   3        0.08        0.05      3.90 o
  -6  28   3        0.05       -3.91      3.91 o
  -5  28   3        0.90       -1.09      3.12 o
  -4  28   3       22.98       22.47      3.23 o
  -3  28   3       50.18       36.60      3.39 o
  -2  28   3       31.64       23.79      2.87 o
  -1  28   3       16.61       13.07      2.73 o
   0  28   3      114.78      131.60      4.97 o
   1  28   3        0.51       -2.45      2.45 o
   2  28   3       28.05       33.19      4.13 o
   3  28   3        0.31        3.11      2.34 o
   4  28   3       32.03       29.60      4.73 o
   5  28   3        0.46        3.16      3.95 o
  -6  29   3       29.10       24.68      5.11 o
  -5  29   3        2.72       -1.52      3.21 o
  -4  29   3       36.16       33.52      3.45 o
  -3  29   3       12.01       13.04      2.78 o
  -2  29   3      257.43      214.75      6.29 o
  -1  29   3      231.27      238.56      6.39 o
   0  29   3        1.94        3.48      2.35 o
   1  29   3        1.03       -2.17      2.17 o
   2  29   3       32.74       26.41      3.08 o
   3  29   3      207.00      208.50      7.16 o
   4  29   3      207.67      204.58      9.58 o
   5  29   3        2.34        6.71      3.91 o
  -6  30   3        1.13        1.66      4.38 o
  -5  30   3        6.18        4.74      3.39 o
  -4  30   3       20.69       23.66      3.30 o
  -3  30   3        0.02       -2.38      2.38 o
  -2  30   3        0.78        0.18      2.22 o
  -1  30   3      226.75      202.99      5.95 o
   0  30   3      448.60      450.13     10.42 o
   1  30   3       12.29       10.50      3.08 o
   2  30   3       20.11       20.98      3.04 o
   3  30   3      366.87      371.56     10.13 o
   4  30   3       34.82       47.56      5.39 o
   5  30   3        0.82        0.34      3.91 o
  -6  31   3        0.44       -4.53      5.82 o
  -5  31   3        0.00       -2.98      2.98 o
  -4  31   3        9.27       10.76      2.82 o
  -3  31   3       39.98       28.52      3.69 o
  -2  31   3       53.76       52.27      4.61 o
  -1  31   3       11.59       14.38      2.75 o
   0  31   3        0.49        6.49      2.40 o
   1  31   3       33.79       38.32      4.50 o
   2  31   3        4.22        2.06      2.55 o
   3  31   3        0.95        7.74      2.81 o
   4  31   3       70.22       70.17      5.52 o
   5  31   3        0.45        1.41      4.14 o
  -5  32   3        0.25       -2.99      3.07 o
  -4  32   3        2.34       -0.24      2.79 o
  -3  32   3       24.59       24.65      3.85 o
  -2  32   3        0.44       -2.39      2.39 o
  -1  32   3       60.14       71.19      4.30 o
   0  32   3       16.54       18.51      2.99 o
   1  32   3        0.07       -2.17      2.17 o
   2  32   3        0.86       -0.88      2.53 o
   3  32   3      108.40       97.98      5.79 o
   4  32   3        7.14       11.33      4.38 o
  -5  33   3        2.83       -0.90      3.37 o
  -4  33   3        0.00       -0.70      3.87 o
  -3  33   3        2.49        4.48      3.53 o
  -2  33   3       67.42       60.86      4.24 o
  -1  33   3      378.21      360.94      9.31 o
   0  33   3      115.06      121.05      6.46 o
   1  33   3        1.05        1.90      2.35 o
   2  33   3        4.14        4.53      2.81 o
   3  33   3       41.04       36.16      5.31 o
   4  33   3       13.52       15.52      4.66 o
  -5  34   3        4.68        3.93      3.53 o
  -4  34   3        1.02       -1.75      3.90 o
  -3  34   3        1.98        0.10      3.21 o
  -2  34   3       28.25       27.27      3.47 o
  -1  34   3        6.36       12.54      3.06 o
   0  34   3        0.12        1.50      2.41 o
   1  34   3       61.52       62.71      5.71 o
   2  34   3        6.98        9.38      3.05 o
   3  34   3        1.47        4.81      5.72 o
   4  34   3        6.96        9.29      4.56 o
  -5  35   3        1.15        3.19      5.50 o
  -4  35   3        8.40        7.87      4.29 o
  -3  35   3       22.30       25.54      4.20 o
  -2  35   3       28.98       39.93      4.10 o
  -1  35   3        0.42        4.43      2.91 o
   0  35   3       96.70       87.89      5.60 o
   1  35   3       69.44       74.28      4.46 o
   2  35   3        2.51        1.56      3.20 o
   3  35   3        1.86        6.66      4.34 o
   4  35   3       19.97       23.99      5.29 o
  -4  36   3        0.00        3.53      4.17 o
  -3  36   3        2.51        2.01      3.54 o
  -2  36   3       42.25       37.41      4.36 o
  -1  36   3        0.66        1.19      2.85 o
   0  36   3       39.93       42.80      4.37 o
   1  36   3        1.84        7.27      2.82 o
   2  36   3       23.83       27.10      4.69 o
   3  36   3        0.02       -3.98      3.98 o
  -4  37   3       25.92       38.75      5.57 o
  -3  37   3       15.09       16.38      3.93 o
  -2  37   3       44.82       47.61      4.76 o
  -1  37   3        0.12        2.13      2.87 o
   0  37   3        5.06        7.23      2.96 o
   1  37   3        7.45        5.80      3.42 o
   2  37   3       21.35       27.27      4.52 o
   3  37   3        0.30        0.45      4.46 o
  -4  38   3       37.60       32.36      6.99 o
  -3  38   3        1.58        5.03      3.81 o
  -2  38   3       30.47       30.82      4.43 o
  -1  38   3        2.69        2.71      3.14 o
   0  38   3       10.78       12.21      3.85 o
   1  38   3        0.35       -2.21      3.31 o
   2  38   3       16.55       18.16      4.98 o
   3  38   3        6.18       14.06      5.58 o
  -3  39   3       78.89       90.95     11.33 o
  -2  39   3        0.97       -1.43      4.12 o
  -1  39   3        4.37        4.44      4.34 o
   0  39   3       20.60       27.85      4.52 o
   1  39   3       51.69       63.49      6.48 o
   2  39   3       57.54       56.34      6.24 o
  -3  40   3        6.59       11.14      4.76 o
  -2  40   3       30.86       35.76      5.82 o
  -1  40   3        1.07        1.13      5.07 o
   0  40   3        3.18        2.99      4.03 o
   1  40   3       72.14       83.48      7.08 o
   2  40   3        2.47        2.58      4.94 o
  -2  41   3        0.98        7.17      7.65 o
  -1  41   3        0.87       -4.07      4.69 o
   0  41   3        4.11        3.32      4.36 o
   1  41   3       12.48       21.61      5.72 o
  -2  42   3        6.02        5.19      6.22 o
  -1  42   3        0.47       -5.02      5.02 o
   0  42   3        2.85        9.44      5.66 o
   1  42   3        4.74        2.20      8.07 o
  -8   0   4        1.02        8.31      5.43 o
  -6   0   4        4.97       -1.52      4.83 o
  -4   0   4        3.88        5.79      2.00 o
  -2   0   4      319.87      438.89      8.08 o
   0   0   4      258.32      191.19      6.18 o
   2   0   4     2678.25     2320.27    106.37 o
   4   0   4        0.85        1.34      8.07 o
   6   0   4      145.82      141.58     10.18 o
  -8   1   4       28.13       36.38      4.90 o
  -7   1   4       68.44       81.88      5.90 o
  -6   1   4       14.74        5.54      2.67 o
  -5   1   4       20.35       12.67      2.22 o
  -4   1   4       10.77       21.40      2.13 o
  -3   1   4       72.27       46.90      1.75 o
  -2   1   4       28.41       27.48      1.63 o
  -1   1   4        7.48       23.34      1.16 o
   0   1   4      652.54      734.34     12.00 o
   1   1   4     6368.52     6065.29    287.92 o
   2   1   4      457.45      532.27     35.58 o
   3   1   4      129.94      109.33      6.23 o
   4   1   4        0.81       -1.94      2.05 o
   5   1   4       70.90       72.71      4.65 o
   6   1   4        0.21        6.81      3.24 o
   7   1   4        3.05        3.55      3.88 o
  -8   2   4        0.11        3.88      3.64 o
  -7   2   4        0.93       -1.82      3.38 o
  -6   2   4       16.79       13.15      2.83 o
  -5   2   4      159.45      140.09      4.35 o
  -4   2   4      285.90      288.59      8.85 o
  -3   2   4       27.67       41.13      1.64 o
  -2   2   4      378.39      379.34      5.29 o
  -1   2   4      168.23      197.05      7.53 o
   0   2   4       26.39       20.82      1.57 o
   1   2   4     1567.56     1616.81     43.20 o
   2   2   4      730.35      685.99     43.65 o
   3   2   4        2.16       -1.31      1.62 o
   4   2   4       68.52       58.78      3.72 o
   5   2   4       17.03       13.82      3.10 o
   6   2   4        5.05        3.36      3.06 o
   7   2   4        5.02        7.29      3.93 o
  -8   3   4        0.30       -3.04      3.75 o
  -7   3   4       94.69       92.79      5.92 o
  -6   3   4        1.35        2.44      2.77 o
  -5   3   4       88.61       95.02      4.04 o
  -4   3   4      207.37      224.45     12.87 o
  -3   3   4        1.56        2.31      0.95 o
  -2   3   4      446.44      394.10      6.71 o
  -1   3   4      675.14      734.54     48.20 o
   0   3   4      138.28      129.96      3.51 o
   1   3   4      448.35      407.56     15.81 o
   2   3   4      188.99      314.20    134.24 o
   3   3   4      176.01      166.90      7.11 o
   4   3   4        6.67        8.20      2.28 o
   5   3   4        0.05       -2.33      2.33 o
   6   3   4        4.67        3.84      3.05 o
   7   3   4        8.88       10.35      3.88 o
  -8   4   4       11.58       12.71      4.09 o
  -7   4   4        4.58        8.94      3.75 o
  -6   4   4       49.91       44.27      4.06 o
  -5   4   4       53.22       51.77      4.16 o
  -4   4   4      239.22      232.12      4.67 o
  -3   4   4       23.57       30.81      2.39 o
  -2   4   4        0.07       -0.98      0.98 o
  -1   4   4      771.35      955.05     79.70 o
   0   4   4       29.53       90.62     16.10 o
   1   4   4      851.67      972.07     45.20 o
   2   4   4        0.44        6.60      4.40 o
   3   4   4      255.62      240.43      6.45 o
   4   4   4       30.27       23.74      2.88 o
   5   4   4       12.60       18.74      3.60 o
   6   4   4       63.01       60.49      5.13 o
   7   4   4       10.47       15.43      4.22 o
  -8   5   4        0.78       -3.16      3.89 o
  -7   5   4       67.95       71.34      6.41 o
  -6   5   4      164.51      167.94      7.49 o
  -5   5   4      147.38      183.65     12.95 o
  -4   5   4      244.85      294.28     17.39 o
  -3   5   4      251.93      265.27      4.36 o
  -2   5   4      560.88      595.19      9.44 o
  -1   5   4      227.88      243.15     20.94 o
   0   5   4      195.22      244.89      4.35 o
   1   5   4      151.95      201.05     16.79 o
   2   5   4      858.44      839.71     20.33 o
   3   5   4      104.68       87.14      5.55 o
   4   5   4        0.00       -2.33      2.33 o
   5   5   4        5.87       10.76      2.88 o
   6   5   4       13.78       23.26      3.72 o
   7   5   4        0.19        1.05      3.84 o
  -8   6   4        0.00        1.19      4.36 o
  -7   6   4       19.71       22.42      4.76 o
  -6   6   4       10.57       15.61      3.76 o
  -5   6   4      408.93      450.07      8.70 o
  -4   6   4        6.67        8.60      2.52 o
  -3   6   4       24.69       29.18      1.50 o
  -2   6   4     2420.18     2580.94     28.84 o
  -1   6   4     1127.89     1320.32    104.51 o
   0   6   4      853.50     1039.44     29.76 o
   1   6   4      138.13      170.81     27.64 o
   2   6   4      190.58      176.95      5.90 o
   3   6   4        5.11        4.81      1.64 o
   4   6   4       25.43       21.73      2.95 o
   5   6   4        6.57        7.39      2.72 o
   6   6   4       43.34       43.95      4.50 o
   7   6   4        2.07        2.41      4.66 o
  -8   7   4       19.71       25.75      8.11 o
  -7   7   4        0.08        4.93      4.55 o
  -6   7   4      294.20      293.06      8.50 o
  -5   7   4      396.42      433.62      8.45 o
  -4   7   4      332.71      305.26      5.79 o
  -3   7   4        6.42       -0.59      0.95 o
  -2   7   4      217.84      200.82      4.93 o
  -1   7   4     3931.72     4092.47    295.11 o
   0   7   4      210.21      177.33      5.24 o
   1   7   4      281.23      341.40     12.06 o
   2   7   4       70.79       71.97      5.95 o
   3   7   4       11.57       13.77      2.33 o
   4   7   4        9.61       15.55      2.91 o
   5   7   4        2.05        2.28      2.58 o
   6   7   4        9.83       13.18      3.68 o
   7   7   4       11.15       11.84      7.51 o
  -8   8   4        0.06        2.74      4.50 o
  -7   8   4      167.24      174.56      8.03 o
  -6   8   4       31.41       48.48      4.67 o
  -5   8   4      476.32      432.68      9.17 o
  -4   8   4       61.18       81.70      2.84 o
  -3   8   4        2.88        5.03      1.06 o
  -2   8   4      571.96      671.94      8.30 o
  -1   8   4     1583.22     1620.62     65.96 o
   0   8   4      108.82       68.24      1.92 o
   1   8   4        0.00       13.11      3.49 o
   2   8   4       13.17        5.80      1.62 o
   3   8   4        7.46       11.14      2.82 o
   4   8   4      123.71      130.49      8.13 o
   5   8   4       12.27        7.53      2.86 o
   6   8   4        0.06       -1.12      3.15 o
  -8   9   4        9.64        9.05      5.08 o
  -7   9   4       20.34       14.97      3.57 o
  -6   9   4      625.77      572.61     12.45 o
  -5   9   4       72.28       90.17      3.59 o
  -4   9   4       33.18       35.27      2.55 o
  -3   9   4        5.17        0.46      0.95 o
  -2   9   4       14.86       14.92      1.02 o
  -1   9   4     1669.28     1502.07     30.55 o
   0   9   4       24.63       26.35      1.17 o
   1   9   4     1454.37     1689.52     25.54 o
   2   9   4      158.09      166.64      3.94 o
   3   9   4      186.42      139.28      4.83 o
   4   9   4      577.74      549.86     15.18 o
   5   9   4        1.34        0.22      2.59 o
   6   9   4        1.13        1.21      3.15 o
  -8  10   4        0.15        2.48      4.09 o
  -7  10   4        2.29        5.85      3.38 o
  -6  10   4       70.14       73.97      4.45 o
  -5  10   4      281.43      249.77      5.91 o
  -4  10   4       79.53       72.06      2.66 o
  -3  10   4       13.24       14.54      1.32 o
  -2  10   4      590.17      460.44      6.06 o
  -1  10   4       14.72       27.06      2.38 o
   0  10   4      321.65      228.34      3.63 o
   1  10   4      222.86      240.29      4.30 o
   2  10   4       42.70       60.72      1.90 o
   3  10   4      102.51       99.54      3.47 o
   4  10   4        1.42        6.03      3.36 o
   5  10   4       99.94      106.30      4.72 o
   6  10   4        4.42        3.84      3.19 o
  -8  11   4       19.28       18.57      5.47 o
  -7  11   4      112.29      100.45      5.61 o
  -6  11   4      148.42      134.65      5.65 o
  -5  11   4        4.59        2.79      1.97 o
  -4  11   4        0.17        0.28      1.37 o
  -3  11   4      730.71      813.19     11.27 o
  -2  11   4        6.43       10.14      1.13 o
  -1  11   4      693.22      614.28      8.81 o
   0  11   4      211.94      220.68      3.80 o
   1  11   4      210.85      269.52      6.62 o
   2  11   4       77.45       89.34      2.49 o
   3  11   4        4.15        9.19      1.72 o
   4  11   4        1.94        2.66      2.39 o
   5  11   4       47.52       53.21      3.66 o
   6  11   4        1.65        3.60      3.30 o
  -8  12   4        1.05       -0.83      4.75 o
  -7  12   4        1.23        5.60      3.63 o
  -6  12   4        6.11       18.87      3.19 o
  -5  12   4       33.18       22.45      2.26 o
  -4  12   4        7.11        9.14      1.72 o
  -3  12   4       22.89       25.73      1.84 o
  -2  12   4       37.50       31.81      1.53 o
  -1  12   4       13.49       20.60      1.27 o
   0  12   4        0.51       -0.59      0.79 o
   1  12   4        4.46        6.11      1.10 o
   2  12   4      210.22      226.44      5.02 o
   3  12   4       86.23       85.47      3.39 o
   4  12   4        4.70        5.42      2.06 o
   5  12   4       51.54       47.02      3.68 o
   6  12   4       43.74       42.92      4.88 o
  -8  13   4       11.94       18.30      5.78 o
  -7  13   4        0.37       -1.59      3.79 o
  -6  13   4       19.50       32.28      3.56 o
  -5  13   4       28.86       31.12      2.73 o
  -4  13   4       51.43       52.59      2.74 o
  -3  13   4        8.11       11.45      1.51 o
  -2  13   4      220.87      229.26      4.16 o
  -1  13   4       67.12       58.14      1.90 o
   0  13   4       68.34       71.65      2.83 o
   1  13   4       42.49       42.47      1.73 o
   2  13   4        0.31        2.38      1.25 o
   3  13   4       79.98       88.91      3.67 o
   4  13   4       12.40       16.23      2.43 o
   5  13   4      125.10      115.40      6.36 o
   6  13   4        2.88        5.46      3.40 o
  -8  14   4        7.08        4.40      8.80 o
  -7  14   4        3.20        0.68      3.84 o
  -6  14   4       45.62       39.32      4.23 o
  -5  14   4       29.84       31.89      3.10 o
  -4  14   4        0.10       -0.99      1.61 o
  -3  14   4       69.89       59.47      2.44 o
  -2  14   4       19.43       27.77      2.19 o
  -1  14   4        8.17        5.07      0.98 o
   0  14   4       16.11       27.81      1.48 o
   1  14   4       28.53       27.93      1.26 o
   2  14   4      258.06      283.55      6.50 o
   3  14   4       58.05       64.56      3.34 o
   4  14   4        0.00       -0.85      2.06 o
   5  14   4       56.98       66.97      4.22 o
   6  14   4       12.39       14.85      4.17 o
  -7  15   4       17.49       24.81      4.55 o
  -6  15   4      182.43      195.03      6.72 o
  -5  15   4       40.83       39.78      3.08 o
  -4  15   4      102.07      111.21      4.08 o
  -3  15   4       43.50       29.47      2.24 o
  -2  15   4      469.95      475.43      8.22 o
  -1  15   4       21.98       31.31      1.56 o
   0  15   4        0.10       -0.79      0.79 o
   1  15   4      111.18      100.25      2.29 o
   2  15   4       12.40       16.81      1.80 o
   3  15   4      170.71      153.91      5.04 o
   4  15   4       28.14       24.16      3.38 o
   5  15   4      150.79      142.62      8.61 o
   6  15   4       13.86       16.07      4.12 o
  -7  16   4       87.04       97.57     11.12 o
  -6  16   4       12.54       11.17      3.06 o
  -5  16   4      300.37      296.03      7.22 o
  -4  16   4      172.72      150.99      4.72 o
  -3  16   4        0.02       -0.14      1.83 o
  -2  16   4       44.93       70.26      2.75 o
  -1  16   4        1.48        3.03      1.08 o
   0  16   4        0.37       -0.31      0.97 o
   1  16   4       12.43       14.60      1.28 o
   2  16   4       10.22        9.34      1.42 o
   3  16   4        0.26        2.61      1.68 o
   4  16   4       31.34       31.12      2.90 o
   5  16   4        9.91       14.12      2.93 o
   6  16   4       77.35       90.42      6.40 o
  -7  17   4       23.16       29.77      4.15 o
  -6  17   4       13.28        9.45      4.04 o
  -5  17   4       12.06        9.35      2.35 o
  -4  17   4       40.78       45.18      3.08 o
  -3  17   4       19.40       13.81      2.24 o
  -2  17   4       24.92       17.53      2.23 o
  -1  17   4      358.76      384.00      6.85 o
   0  17   4       91.50       81.62      2.84 o
   1  17   4        4.44        8.79      1.39 o
   2  17   4       81.82       80.85      2.84 o
   3  17   4        7.17        9.00      2.02 o
   4  17   4        1.06       -0.33      2.00 o
   5  17   4        9.54        6.89      2.83 o
   6  17   4      102.23      106.38      9.32 o
  -7  18   4        1.85        2.81      3.57 o
  -6  18   4       53.45       63.91      7.00 o
  -5  18   4       14.99       14.24      2.46 o
  -4  18   4        3.82        2.11      2.10 o
  -3  18   4        4.21        6.53      2.12 o
  -2  18   4       33.64       55.02      3.46 o
  -1  18   4        6.89        7.57      1.55 o
   0  18   4       22.72       15.41      1.73 o
   1  18   4      121.75      111.23      3.85 o
   2  18   4        0.79        2.33      1.38 o
   3  18   4        4.55        3.59      1.65 o
   4  18   4       90.74       82.99      4.21 o
   5  18   4       14.19       12.63      3.83 o
   6  18   4       36.39       34.67      5.09 o
  -7  19   4        1.00        3.63      3.45 o
  -6  19   4        6.38        7.64      3.78 o
  -5  19   4        0.11        0.95      2.20 o
  -4  19   4       74.06       83.11      3.87 o
  -3  19   4      169.86      142.28      5.14 o
  -2  19   4      368.41      333.30      7.83 o
  -1  19   4       76.18       69.32      3.15 o
   0  19   4      150.57      149.66      4.42 o
   1  19   4        0.10        1.00      1.47 o
   2  19   4        1.70        2.04      1.43 o
   3  19   4       20.14       30.87      2.38 o
   4  19   4      116.66      117.80      4.99 o
   5  19   4       15.65       25.37      4.09 o
   6  19   4       88.23       88.12      6.61 o
  -7  20   4        7.81       11.93      3.91 o
  -6  20   4       35.91       40.87      4.14 o
  -5  20   4       23.63       26.94      2.95 o
  -4  20   4      868.86      764.83     14.60 o
  -3  20   4      428.89      415.35      8.89 o
  -2  20   4      235.08      202.97      5.82 o
  -1  20   4        2.38        1.86      1.66 o
   0  20   4       55.01       73.32      3.78 o
   1  20   4      127.43      135.83      4.55 o
   2  20   4       33.77       33.69      2.50 o
   3  20   4       16.94       17.77      2.19 o
   4  20   4       14.69       15.58      2.16 o
   5  20   4       11.73        6.95      3.31 o
   6  20   4       38.91       39.09      5.78 o
  -7  21   4        6.10        9.02      3.88 o
  -6  21   4        3.95        5.17      3.11 o
  -5  21   4       67.84       55.85      4.10 o
  -4  21   4       10.46       14.02      2.87 o
  -3  21   4       21.41       14.45      2.67 o
  -2  21   4       69.18       70.62      5.70 o
  -1  21   4      194.33      188.57      5.41 o
   0  21   4      481.94      463.18     10.66 o
   1  21   4      111.41      116.78      4.42 o
   2  21   4       24.66       24.47      3.03 o
   3  21   4      214.79      209.39      6.27 o
   4  21   4       68.35       68.00      3.72 o
   5  21   4       34.29       36.21      6.25 o
   6  21   4        0.00       -1.55      4.72 o
  -7  22   4       74.02       85.05      5.65 o
  -6  22   4        3.50       -0.95      3.03 o
  -5  22   4        1.20        2.26      2.56 o
  -4  22   4      233.15      186.39      6.24 o
  -3  22   4       19.17       13.78      2.63 o
  -2  22   4      131.73      131.05      4.74 o
  -1  22   4       88.04       87.52      3.80 o
   0  22   4       33.42       31.80      3.50 o
   1  22   4        3.67        5.50      2.05 o
   2  22   4      207.08      192.69      6.12 o
   3  22   4      190.39      181.04      5.92 o
   4  22   4       74.13       73.97      3.91 o
   5  22   4        1.40        3.21      3.54 o
  -7  23   4       13.26       16.74      4.85 o
  -6  23   4        1.86       -0.23      3.11 o
  -5  23   4        8.35        4.84      2.54 o
  -4  23   4        7.26       14.10      2.83 o
  -3  23   4        1.58       -1.50      2.00 o
  -2  23   4       60.03       63.77      3.65 o
  -1  23   4      357.45      348.36      8.25 o
   0  23   4        2.20        4.00      2.62 o
   1  23   4        9.95        9.74      2.26 o
   2  23   4      178.02      155.84      5.94 o
   3  23   4      175.10      186.46      6.18 o
   4  23   4        3.33        0.60      2.13 o
   5  23   4       69.81       70.25      7.73 o
  -6  24   4        1.52       -0.01      3.22 o
  -5  24   4       48.48       49.69      4.49 o
  -4  24   4      207.85      191.23      6.29 o
  -3  24   4      206.72      200.83      5.79 o
  -2  24   4      742.63      708.52     14.49 o
  -1  24   4      118.44      126.88      4.68 o
   0  24   4      197.38      174.20      5.86 o
   1  24   4        0.21       -1.79      1.79 o
   2  24   4       98.87       97.08      4.77 o
   3  24   4       62.20       56.41      3.66 o
   4  24   4       15.57       18.61      3.20 o
   5  24   4        3.59        4.07      3.56 o
  -6  25   4        0.22       -2.59      3.14 o
  -5  25   4       23.30       14.78      3.59 o
  -4  25   4       51.16       61.05      4.59 o
  -3  25   4       58.17       52.45      3.73 o
  -2  25   4      298.19      287.46      7.66 o
  -1  25   4     1531.02     1469.03     26.87 o
   0  25   4      234.51      228.63      9.40 o
   1  25   4        3.87        0.26      2.20 o
   2  25   4        1.59        2.23      2.43 o
   3  25   4       43.38       51.58      3.66 o
   4  25   4       10.99       10.14      4.24 o
   5  25   4        0.03       -0.10      3.72 o
  -6  26   4        0.84        1.07      3.30 o
  -5  26   4        3.22        0.09      3.18 o
  -4  26   4      211.01      191.89      6.36 o
  -3  26   4      148.72      143.77      5.04 o
  -2  26   4       77.07       77.69      4.49 o
  -1  26   4      441.40      449.27     10.46 o
   0  26   4      122.53      128.61      5.71 o
   1  26   4       15.20        9.68      2.53 o
   2  26   4      262.71      273.14      7.76 o
   3  26   4      323.63      316.32      9.78 o
   4  26   4        0.57       -2.17      3.41 o
   5  26   4        0.07        1.64      3.85 o
  -6  27   4       13.80       13.67      4.53 o
  -5  27   4        8.24        5.01      4.41 o
  -4  27   4       20.31       23.64      3.19 o
  -3  27   4        0.01        1.83      2.31 o
  -2  27   4       45.01       39.10      3.38 o
  -1  27   4      243.51      259.20      7.19 o
   0  27   4      122.38      138.47      5.58 o
   1  27   4        0.57        0.46      2.26 o
   2  27   4       75.52       79.75      4.31 o
   3  27   4       62.83       73.31      4.81 o
   4  27   4       44.04       44.24      5.44 o
   5  27   4        6.55       12.51      4.25 o
  -6  28   4       12.92       18.49      4.85 o
  -5  28   4        0.86        0.31      3.33 o
  -4  28   4       40.25       44.76      3.74 o
  -3  28   4        0.33       -2.54      2.57 o
  -2  28   4       10.90        7.89      2.58 o
  -1  28   4      282.92      291.13      7.77 o
   0  28   4      527.56      513.76     12.28 o
   1  28   4       21.97       15.77      2.74 o
   2  28   4        7.09        7.56      2.52 o
   3  28   4      232.09      225.91      7.82 o
   4  28   4        9.25       17.18      4.38 o
   5  28   4        0.81        2.28      4.85 o
  -6  29   4       25.68       15.22      4.98 o
  -5  29   4        0.18        2.43      4.03 o
  -4  29   4        8.95        2.02      3.23 o
  -3  29   4      137.77      127.43      5.75 o
  -2  29   4       83.74       90.60      4.64 o
  -1  29   4       18.91       19.67      2.87 o
   0  29   4        8.14       10.78      2.67 o
   1  29   4       19.24       15.47      2.85 o
   2  29   4       16.62       14.18      2.81 o
   3  29   4      192.96      194.33     10.78 o
   4  29   4      114.11      110.89      8.22 o
  -5  30   4       11.89       13.66      4.60 o
  -4  30   4       22.04       19.27      3.80 o
  -3  30   4        4.28        0.98      2.71 o
  -2  30   4        2.35        4.04      2.57 o
  -1  30   4        6.89        4.62      2.54 o
   0  30   4       62.80       64.58      4.27 o
   1  30   4        0.18       -1.91      2.32 o
   2  30   4      101.71       90.14      5.62 o
   3  30   4       29.80       47.60      6.36 o
   4  30   4       10.42       13.26      5.64 o
  -5  31   4        6.92        4.84      4.32 o
  -4  31   4       12.55       12.34      3.62 o
  -3  31   4        1.79        3.74      2.65 o
  -2  31   4       40.56       30.99      3.50 o
  -1  31   4        0.65        0.56      2.39 o
   0  31   4        0.24        2.99      2.44 o
   1  31   4        0.82        0.28      2.45 o
   2  31   4        1.16        3.81      3.18 o
   3  31   4       69.28       83.15      7.60 o
   4  31   4        1.91        5.73      4.75 o
  -5  32   4       33.02       33.21      5.29 o
  -4  32   4        2.53        5.48      3.62 o
  -3  32   4        0.59       -2.73      2.73 o
  -2  32   4       23.20       23.87      3.36 o
  -1  32   4       67.07       59.85      4.02 o
   0  32   4       16.66       15.74      2.94 o
   1  32   4       39.23       34.55      4.42 o
   2  32   4      135.54      122.63      7.21 o
   3  32   4        2.19       12.35      4.34 o
   4  32   4       18.25       18.06      5.90 o
  -5  33   4       11.43        9.30      5.33 o
  -4  33   4        2.73        2.19      3.48 o
  -3  33   4        0.89       -0.07      3.40 o
  -2  33   4       16.66       21.09      4.70 o
  -1  33   4        2.19       -0.45      2.55 o
   0  33   4       32.41       31.85      4.64 o
   1  33   4       15.20       15.39      3.52 o
   2  33   4        0.09        3.93      6.67 o
   3  33   4       23.96       24.34      5.08 o
  -5  34   4        4.94        0.73     10.27 o
  -4  34   4        0.19       -3.98      3.98 o
  -3  34   4       42.51       47.28      5.36 o
  -2  34   4        4.27        2.36      2.83 o
  -1  34   4       48.45       44.01      3.86 o
   0  34   4      109.53      112.20      5.16 o
   1  34   4       39.35       49.63      8.70 o
   2  34   4       18.21       17.04      4.75 o
   3  34   4        9.70       11.74      4.77 o
  -4  35   4        4.57        2.49      4.32 o
  -3  35   4       65.28       72.22      7.23 o
  -2  35   4       29.26       25.41      3.73 o
  -1  35   4        0.74        3.89      4.10 o
   0  35   4       19.55       30.80      4.09 o
   1  35   4       20.86       12.95      4.39 o
   2  35   4       62.41       72.27      6.55 o
   3  35   4        0.10       -1.08      4.16 o
  -4  36   4        0.64       -4.63      4.63 o
  -3  36   4       62.88       72.15      7.34 o
  -2  36   4        8.60       13.52      4.03 o
  -1  36   4       15.30       14.06      4.19 o
   0  36   4        5.91        9.05      3.44 o
   1  36   4        0.00        3.36      4.16 o
   2  36   4        2.55        0.42      4.18 o
   3  36   4       13.39       17.48      6.60 o
  -4  37   4        8.20       13.94     11.74 o
  -3  37   4        0.32       -3.94      4.80 o
  -2  37   4       51.90       57.95      5.27 o
  -1  37   4        6.61        4.41      3.52 o
   0  37   4       45.84       71.49      5.78 o
   1  37   4       19.15       18.34      4.92 o
   2  37   4        0.13       -0.22      4.25 o
  -3  38   4        0.21       -4.50      5.02 o
  -2  38   4      203.71      213.26     12.81 o
  -1  38   4       22.18       27.21      5.24 o
   0  38   4       21.89       19.36      5.14 o
   1  38   4        0.57       -3.97      3.97 o
   2  38   4       15.47       25.75      5.43 o
  -3  39   4       34.88       35.78      7.73 o
  -2  39   4       39.45       38.02      6.67 o
  -1  39   4        4.67        6.39      4.98 o
   0  39   4       23.09       24.14      5.36 o
   1  39   4       10.87        0.39      5.15 o
  -2  40   4       12.14       13.00      6.87 o
  -1  40   4        0.69        0.67      4.40 o
   0  40   4       22.13       30.58      5.53 o
   1  40   4        7.65        3.67      8.80 o
  -1  41   4        1.85        8.07      8.07 o
  -7   0   5        4.75       -1.16      4.91 o
  -5   0   5        0.84       -2.93      2.93 o
  -3   0   5      133.50      151.92      6.39 o
  -1   0   5      533.88      518.14     10.47 o
   1   0   5       80.57       74.68      5.71 o
   3   0   5       28.60       49.15      8.80 o
   5   0   5      125.14      109.68      8.11 o
  -8   1   5       20.39       25.05      4.67 o
  -7   1   5        2.14        1.40      3.60 o
  -6   1   5        1.14       -2.23      2.23 o
  -5   1   5        4.92        2.37      2.24 o
  -4   1   5       29.49       34.93      3.57 o
  -3   1   5       70.37       91.62      3.13 o
  -2   1   5       40.18       50.49      2.75 o
  -1   1   5      151.99      190.57      3.39 o
   0   1   5      184.74      178.84      4.49 o
   1   1   5       29.59       35.26      4.66 o
   2   1   5       22.06       54.28      8.07 o
   3   1   5        4.81       19.83     13.94 o
   4   1   5        4.08        2.41      2.27 o
   5   1   5        0.01        1.74      2.67 o
   6   1   5       18.11       16.65      3.79 o
  -8   2   5        1.62        5.34      5.61 o
  -7   2   5        0.00       -0.89      3.56 o
  -6   2   5        4.79        1.63      2.45 o
  -5   2   5      157.92      147.41      5.20 o
  -4   2   5        2.95        5.00      2.09 o
  -3   2   5      180.09      195.98      4.64 o
  -2   2   5      246.35      228.93      3.78 o
  -1   2   5        0.08        3.15      1.59 o
   0   2   5       55.95       42.09      2.54 o
   1   2   5       27.55       27.88      2.75 o
   2   2   5      453.84      490.93     61.25 o
   3   2   5      247.88      283.06     14.26 o
   4   2   5        0.05        1.46      2.23 o
   5   2   5       66.41       70.47      4.66 o
   6   2   5        2.36        2.07      3.20 o
  -8   3   5       10.66       11.47      4.57 o
  -7   3   5        3.18        4.91      3.45 o
  -6   3   5        0.06       -2.36      2.36 o
  -5   3   5      125.55      126.68      7.67 o
  -4   3   5      212.06      238.31     25.13 o
  -3   3   5       32.38       28.33      2.48 o
  -2   3   5      238.22      240.22      9.85 o
  -1   3   5      321.07      281.42      5.76 o
   0   3   5       75.07       89.68      5.34 o
   1   3   5      102.84      138.75      5.50 o
   2   3   5      326.00      312.49     11.57 o
   3   3   5      193.53      237.08      9.85 o
   4   3   5       17.18       18.76      3.07 o
   5   3   5       22.60       21.20      4.43 o
   6   3   5        7.24       10.25      3.35 o
  -8   4   5        0.32        5.41      4.76 o
  -7   4   5        0.93       -1.94      3.38 o
  -6   4   5        0.45       -0.35      2.79 o
  -5   4   5      225.31      244.10      8.70 o
  -4   4   5      105.45      101.46      5.34 o
  -3   4   5       74.67       86.58      4.75 o
  -2   4   5       39.76       38.06      1.87 o
  -1   4   5       73.90      114.23      4.89 o
   0   4   5      407.29      489.11     10.24 o
   1   4   5      237.20      245.96      6.01 o
   2   4   5      484.18      525.57     16.80 o
   3   4   5      192.56      178.92      6.54 o
   4   4   5       15.76       12.82      3.29 o
   5   4   5        8.18        5.75      2.91 o
   6   4   5        9.29        6.84      3.28 o
  -8   5   5       30.40       32.50      5.93 o
  -7   5   5        0.65        0.59      3.35 o
  -6   5   5        2.14        1.20      3.34 o
  -5   5   5      414.77      403.54      9.64 o
  -4   5   5     1195.70     1284.40     54.97 o
  -3   5   5       65.57       92.14     22.87 o
  -2   5   5      668.63      692.29     33.67 o
  -1   5   5      539.38      512.15     33.13 o
   0   5   5       74.07       93.70     25.14 o
   1   5   5       48.32       70.80      3.56 o
   2   5   5      846.45      821.86     19.12 o
   3   5   5       13.13       24.29      3.60 o
   4   5   5       21.67       22.33      2.95 o
   5   5   5       38.57       58.27      4.43 o
   6   5   5        4.50        1.03      3.09 o
  -8   6   5       19.33       34.11      5.90 o
  -7   6   5       85.63       87.01      7.03 o
  -6   6   5        0.49       -1.64      2.50 o
  -5   6   5      362.75      348.76      8.21 o
  -4   6   5      133.38      151.62     14.57 o
  -3   6   5      154.43      171.83      7.47 o
  -2   6   5       19.18       15.35      1.28 o
  -1   6   5      316.37      341.05     18.50 o
   0   6   5       36.55       43.31     11.30 o
   1   6   5        9.39        9.54      3.63 o
   2   6   5       43.65       47.15      4.66 o
   3   6   5      254.50      228.14      9.37 o
   4   6   5       22.70       26.92      3.06 o
   5   6   5        3.86        6.15      2.80 o
   6   6   5        3.90        2.14      3.35 o
  -8   7   5       35.77       40.70      6.32 o
  -7   7   5       32.88       43.24      5.75 o
  -6   7   5        0.75       -0.73      4.36 o
  -5   7   5      386.94      376.27      8.65 o
  -4   7   5      673.39      638.31     12.17 o
  -3   7   5       50.21       87.98     17.65 o
  -2   7   5        4.35        7.97      1.33 o
  -1   7   5      265.99      297.43     13.74 o
   0   7   5      320.49      331.70      6.22 o
   1   7   5      119.20      188.20     13.38 o
   2   7   5      253.80      278.59      9.69 o
   3   7   5      503.67      469.23     12.93 o
   4   7   5      118.36      116.02      5.48 o
   5   7   5       88.56       80.78      5.01 o
   6   7   5        0.28        4.64      3.27 o
  -8   8   5        0.46        3.51      5.95 o
  -7   8   5       78.88       71.86      6.75 o
  -6   8   5      143.51      137.80     11.87 o
  -5   8   5      338.95      346.53      8.20 o
  -4   8   5      194.30      209.39      6.10 o
  -3   8   5      139.93      119.00      5.59 o
  -2   8   5      349.02      370.45     18.03 o
  -1   8   5      282.33      370.86     14.51 o
   0   8   5        0.00       -2.06      2.39 o
   1   8   5      124.18      132.16      4.73 o
   2   8   5      104.94      135.48      5.81 o
   3   8   5      423.13      425.12     13.76 o
   4   8   5       67.15       77.15      4.46 o
   5   8   5        3.51        2.67      2.81 o
   6   8   5       13.73       10.79      3.72 o
  -7   9   5       49.21       63.88      6.76 o
  -6   9   5        7.65        8.22      2.79 o
  -5   9   5       89.63       99.18      4.72 o
  -4   9   5       65.26       77.03      5.18 o
  -3   9   5      493.27      444.66      9.55 o
  -2   9   5     1334.14     1327.11     27.16 o
  -1   9   5       64.36       65.53      2.13 o
   0   9   5       53.30       54.79      2.05 o
   1   9   5       15.97       15.59      1.86 o
   2   9   5       16.56       14.59      2.38 o
   3   9   5       99.31       94.50      9.60 o
   4   9   5        0.70        1.09      2.24 o
   5   9   5        0.41       -2.56      2.85 o
   6   9   5        5.40        7.84      3.38 o
  -7  10   5       22.73       31.48      4.45 o
  -6  10   5      188.94      199.94      7.76 o
  -5  10   5        7.10        7.96      2.72 o
  -4  10   5       53.04       52.52      3.96 o
  -3  10   5        1.24        2.56      1.86 o
  -2  10   5      391.27      391.98      7.75 o
  -1  10   5      662.21      697.67     12.18 o
   0  10   5       21.64       30.26      1.58 o
   1  10   5      526.38      515.77     14.09 o
   2  10   5        3.54        1.96      2.98 o
   3  10   5        0.00       -2.09      2.09 o
   4  10   5       36.89       33.11      3.57 o
   5  10   5       12.61       14.37      3.49 o
   6  10   5        3.85        3.61      3.24 o
  -7  11   5        1.78       -2.26      3.41 o
  -6  11   5      473.89      487.76     13.48 o
  -5  11   5        3.71        3.11      2.52 o
  -4  11   5       58.64       51.77      4.08 o
  -3  11   5      239.37      211.49      5.93 o
  -2  11   5       29.41       22.30      2.81 o
  -1  11   5       70.89       85.87      3.30 o
   0  11   5        1.85        0.58      1.39 o
   1  11   5       14.87       30.67      1.68 o
   2  11   5       45.18       43.62      2.56 o
   3  11   5        0.50        1.76      3.84 o
   4  11   5      200.15      198.43      7.71 o
   5  11   5        3.26        1.83      2.81 o
   6  11   5        2.81        3.43      3.28 o
  -7  12   5        0.02       -2.42      3.50 o
  -6  12   5        0.09        5.60      3.11 o
  -5  12   5        6.55        8.04      3.64 o
  -4  12   5       83.54       93.06      4.34 o
  -3  12   5        6.32        8.51      2.11 o
  -2  12   5       41.05       57.33      2.84 o
  -1  12   5       17.57       19.23      1.98 o
   0  12   5        0.27        1.40      1.12 o
   1  12   5        5.43       11.01      1.84 o
   2  12   5       28.30       20.68      2.21 o
   3  12   5        5.42        4.39      1.94 o
   4  12   5      151.64      137.08     10.38 o
   5  12   5        0.61        0.31      2.91 o
   6  12   5        0.57       -2.73      4.13 o
  -7  13   5       11.82       10.17      7.41 o
  -6  13   5        1.54        4.80      3.07 o
  -5  13   5      324.49      302.08     10.22 o
  -4  13   5        4.63        1.99      2.39 o
  -3  13   5      364.00      408.31      9.22 o
  -2  13   5        8.83       14.99      2.03 o
  -1  13   5       80.03       89.82      3.28 o
   0  13   5       91.84       83.09      2.95 o
   1  13   5        0.84        2.54      1.36 o
   2  13   5       60.72       51.87      2.91 o
   3  13   5        0.79        0.85      2.78 o
   4  13   5      128.22      122.03      5.60 o
   5  13   5        7.56        7.50      3.30 o
   6  13   5        8.88        6.63      3.68 o
  -7  14   5       23.96       29.70      5.47 o
  -6  14   5        2.25       -1.97      2.86 o
  -5  14   5        9.47       15.95      4.67 o
  -4  14   5      145.50      151.88      5.46 o
  -3  14   5       58.26       65.42      3.55 o
  -2  14   5      206.18      169.40      4.82 o
  -1  14   5       22.53       20.42      1.89 o
   0  14   5        3.53        0.35      1.16 o
   1  14   5        9.35        3.71      2.24 o
   2  14   5       89.57       87.94      3.43 o
   3  14   5       86.92       74.52      4.19 o
   4  14   5       56.77       62.95      4.23 o
   5  14   5       17.26       21.13      6.14 o
   6  14   5        9.71       17.11      4.72 o
  -7  15   5       31.32       26.93      9.21 o
  -6  15   5       40.47       39.50      5.61 o
  -5  15   5        9.60        9.51      2.89 o
  -4  15   5      110.78      107.49      4.78 o
  -3  15   5      414.20      366.93      8.68 o
  -2  15   5       15.88       20.21      2.85 o
  -1  15   5        8.44        6.20      1.73 o
   0  15   5        0.22       -0.78      1.23 o
   1  15   5        0.48        1.24      1.75 o
   2  15   5       73.54       92.32      4.05 o
   3  15   5       66.27       67.63      3.67 o
   4  15   5       13.63       11.07      3.19 o
   5  15   5        2.27        4.13      3.74 o
  -7  16   5        1.07        1.42      6.06 o
  -6  16   5        0.82       -0.72      3.41 o
  -5  16   5       70.60       77.07      4.79 o
  -4  16   5       22.44       23.25      3.06 o
  -3  16   5       11.97       12.14      2.41 o
  -2  16   5      130.85      128.75      4.44 o
  -1  16   5       27.27       23.37      2.29 o
   0  16   5        5.92        4.57      1.67 o
   1  16   5       63.96       58.21      4.76 o
   2  16   5      200.78      189.98      6.25 o
   3  16   5      124.95      114.50      4.75 o
   4  16   5       20.10       25.66      3.92 o
   5  16   5       19.49       19.47      3.83 o
  -7  17   5        3.16       -4.20      4.36 o
  -6  17   5        5.14        5.29      3.54 o
  -5  17   5       65.48       73.80      6.67 o
  -4  17   5        0.65       -2.25      2.25 o
  -3  17   5       79.85       82.45      4.04 o
  -2  17   5        1.43        2.96      1.96 o
  -1  17   5        0.55        1.72      1.76 o
   0  17   5      194.72      182.71      5.24 o
   1  17   5      108.21       93.96      4.83 o
   2  17   5       48.04       57.16      6.67 o
   3  17   5       39.03       47.12      4.67 o
   4  17   5        8.69        9.27      3.18 o
   5  17   5        7.16        6.27      4.98 o
  -7  18   5        4.74       11.31      5.05 o
  -6  18   5        1.03        0.90      3.37 o
  -5  18   5       70.25       73.36      4.72 o
  -4  18   5      141.16      154.89      5.72 o
  -3  18   5       60.66       54.62      3.48 o
  -2  18   5      318.90      322.37      7.76 o
  -1  18   5      111.30       98.14      4.16 o
   0  18   5      114.14      114.18      4.21 o
   1  18   5      306.68      281.39      7.69 o
   2  18   5       12.14       12.28      2.99 o
   3  18   5       83.10       86.12      5.75 o
   4  18   5        8.12       10.32      2.51 o
   5  18   5        0.30       -2.93      3.30 o
  -7  19   5        8.90       11.82      5.05 o
  -6  19   5        2.21       -0.23      3.30 o
  -5  19   5       75.78       73.80      4.76 o
  -4  19   5       82.61       75.50      4.91 o
  -3  19   5        1.19        1.40      2.26 o
  -2  19   5      101.92       96.59      4.09 o
  -1  19   5       17.77       13.84      2.42 o
   0  19   5        4.84       12.58      2.28 o
   1  19   5        6.13        5.30      1.67 o
   2  19   5        0.14       -0.43      2.15 o
   3  19   5       11.78        9.55      3.01 o
   4  19   5       36.85       42.83      3.93 o
   5  19   5        1.45       -0.97      3.33 o
  -7  20   5       16.94       18.82      5.75 o
  -6  20   5        5.08        5.82      3.70 o
  -5  20   5       94.70       94.46      5.52 o
  -4  20   5       25.67       19.74      3.06 o
  -3  20   5        8.76        8.78      2.47 o
  -2  20   5        3.78        0.94      2.00 o
  -1  20   5      121.37      121.25      5.36 o
   0  20   5        4.03        8.09      2.72 o
   1  20   5        4.56        4.22      1.60 o
   2  20   5       18.80       12.82      2.64 o
   3  20   5       14.17       10.65      2.74 o
   4  20   5       72.40       65.00      5.43 o
   5  20   5       11.61        9.05      3.88 o
  -6  21   5       16.33       25.19      4.55 o
  -5  21   5        9.11        8.01      3.09 o
  -4  21   5       27.22       31.80      3.92 o
  -3  21   5      199.43      221.60      6.65 o
  -2  21   5        2.81        3.27      2.14 o
  -1  21   5      124.52      134.75      5.02 o
   0  21   5      308.46      302.81      8.74 o
   1  21   5        0.01       -0.49      2.98 o
   2  21   5        6.62       11.86      2.85 o
   3  21   5       56.83       60.67      4.20 o
   4  21   5       26.28       17.98      3.83 o
   5  21   5       11.93       14.68      4.16 o
  -6  22   5       10.33       10.21      3.70 o
  -5  22   5       19.20       11.40      3.23 o
  -4  22   5       68.90       70.83      4.38 o
  -3  22   5      590.80      560.52     12.37 o
  -2  22   5       10.00       17.68      2.99 o
  -1  22   5      351.56      344.77      9.24 o
   0  22   5       13.14       14.64      2.60 o
   1  22   5        1.42        2.02      2.11 o
   2  22   5       27.87       24.95      3.08 o
   3  22   5        8.98        9.16      2.91 o
   4  22   5        0.11       -0.10      3.35 o
   5  22   5        5.18        6.91      3.98 o
  -6  23   5        5.51        4.68      4.09 o
  -5  23   5        0.63       -0.47      2.89 o
  -4  23   5       39.03       41.64      3.76 o
  -3  23   5      420.06      430.96     10.29 o
  -2  23   5        2.06       -1.92      2.06 o
  -1  23   5      124.93      141.72      6.18 o
   0  23   5      808.80      756.65     16.16 o
   1  23   5      356.12      336.06     15.47 o
   2  23   5       98.14      107.90      4.69 o
   3  23   5      107.40       92.95      5.87 o
   4  23   5        7.56        4.38      3.65 o
   5  23   5        4.23        2.76      3.88 o
  -6  24   5        2.53        5.38      4.09 o
  -5  24   5       29.85       22.08      3.77 o
  -4  24   5      156.10      146.30      5.86 o
  -3  24   5      137.20      139.81      5.49 o
  -2  24   5       56.41       52.13      3.61 o
  -1  24   5        0.17        4.93      2.41 o
   0  24   5      497.02      495.70     11.70 o
   1  24   5      121.93      114.36      9.46 o
   2  24   5       28.09       39.12      4.82 o
   3  24   5      271.36      291.24     13.24 o
   4  24   5        3.27        4.71      3.71 o
  -6  25   5        9.52        7.56      4.30 o
  -5  25   5        8.95        8.71      3.93 o
  -4  25   5       28.15       25.34      3.53 o
  -3  25   5       54.84       61.35      3.99 o
  -2  25   5        0.14       -1.96      2.15 o
  -1  25   5       81.51       84.90      4.51 o
   0  25   5      840.52      839.89     17.89 o
   1  25   5        5.16        6.93      2.52 o
   2  25   5      138.14      123.68      8.41 o
   3  25   5        1.31        4.62      3.43 o
   4  25   5        0.22       -3.50      3.50 o
  -6  26   5       14.13       16.42      5.81 o
  -5  26   5       44.11       40.12      5.72 o
  -4  26   5       19.20       10.01      3.18 o
  -3  26   5       48.81       40.92      4.12 o
  -2  26   5       27.67       26.39      3.13 o
  -1  26   5      127.14      133.50      5.53 o
   0  26   5        0.73       11.26      2.68 o
   1  26   5      240.82      232.60      7.83 o
   2  26   5        0.42        5.88      2.43 o
   3  26   5       13.00       16.06      3.06 o
   4  26   5       27.20       23.66      4.76 o
  -6  27   5        4.03        5.21      6.55 o
  -5  27   5        1.51       -2.92      3.46 o
  -4  27   5       26.59       17.06      3.42 o
  -3  27   5        0.47        2.00      2.58 o
  -2  27   5       73.31       66.25      4.01 o
  -1  27   5      334.76      318.94     10.72 o
   0  27   5      297.16      283.65      8.16 o
   1  27   5       42.99       37.92      3.66 o
   2  27   5        2.39        3.28      2.61 o
   3  27   5        5.92        8.36      4.53 o
   4  27   5        0.05        5.09      4.62 o
  -5  28   5       23.29       23.25      5.40 o
  -4  28   5        4.46        5.36      2.98 o
  -3  28   5        4.32        2.10      2.79 o
  -2  28   5       10.84       14.05      2.86 o
  -1  28   5      222.44      222.25      7.35 o
   0  28   5       22.82       22.53      3.52 o
   1  28   5       10.08       11.25      3.00 o
   2  28   5       28.48       24.56      3.93 o
   3  28   5        2.09        1.97      4.42 o
   4  28   5       12.17        4.58      6.18 o
  -5  29   5        1.25        1.95      4.72 o
  -4  29   5       23.24       21.92      3.76 o
  -3  29   5        4.13        4.40      2.73 o
  -2  29   5       28.35       26.90      3.24 o
  -1  29   5       62.38       62.67      5.52 o
   0  29   5        9.38        2.97      2.39 o
   1  29   5        8.49        4.19      2.82 o
   2  29   5        5.83        7.63      4.50 o
   3  29   5       24.57       25.75      5.71 o
   4  29   5       94.51       59.42     13.20 o
  -5  30   5        0.02        2.12      4.63 o
  -4  30   5        1.15        4.49      3.58 o
  -3  30   5       18.62       21.64      3.53 o
  -2  30   5       61.26       63.72      4.23 o
  -1  30   5       16.05       11.46      2.95 o
   0  30   5       18.52       12.82      2.85 o
   1  30   5        3.39        4.25      3.91 o
   2  30   5        2.85        3.49      4.62 o
   3  30   5       28.84       24.81      5.90 o
  -5  31   5        1.81        1.22      4.80 o
  -4  31   5       18.28       26.22      4.90 o
  -3  31   5       26.17       30.59      4.30 o
  -2  31   5        5.61        7.23      2.69 o
  -1  31   5       36.15       41.32      3.91 o
   0  31   5        6.00        0.69      3.21 o
   1  31   5       41.60       39.19      6.34 o
   2  31   5        0.19        4.08      4.93 o
   3  31   5        0.03       -1.78      5.11 o
  -4  32   5        9.92        5.20      4.80 o
  -3  32   5        0.01       -3.16      3.36 o
  -2  32   5        1.70       -0.97      3.23 o
  -1  32   5        0.26        2.19      3.37 o
   0  32   5        5.01        6.95      3.96 o
   1  32   5       20.88       26.56      5.40 o
   2  32   5        1.10        0.44      4.62 o
   3  32   5       13.08       10.92      5.55 o
  -4  33   5        2.95        2.17      7.60 o
  -3  33   5        5.10        1.37      3.69 o
  -2  33   5       35.26       45.03      4.74 o
  -1  33   5       99.28      119.80      7.46 o
   0  33   5        1.48        3.77      4.16 o
   1  33   5        0.93        4.54      3.97 o
   2  33   5        2.51        8.59      8.69 o
  -4  34   5        3.18        1.10      5.28 o
  -3  34   5        0.20        5.48      4.76 o
  -2  34   5        5.92        6.73      4.23 o
  -1  34   5        0.09        3.39      4.14 o
   0  34   5       22.37       15.74      4.59 o
   1  34   5       23.40       27.32      4.97 o
   2  34   5        0.34       12.61      6.54 o
  -3  35   5        9.55       12.76      5.07 o
  -2  35   5       18.16       23.45      5.04 o
  -1  35   5        0.53        4.21      4.44 o
   0  35   5        1.73        1.92      4.34 o
   1  35   5       52.96       59.07      6.21 o
   2  35   5        0.01        0.66      5.15 o
  -3  36   5       25.71       43.80      7.00 o
  -2  36   5        6.46        6.68      5.19 o
  -1  36   5        9.19        8.91      4.27 o
   0  36   5        0.04       -3.67      4.24 o
   1  36   5       66.34       73.47      7.13 o
  -2  37   5       24.95       26.05      5.85 o
  -1  37   5        1.68        9.23      4.73 o
   0  37   5        0.00        5.38      4.76 o
   1  37   5        0.02        0.45      4.53 o
  -2  38   5       11.03        7.49      7.40 o
  -1  38   5        1.58        0.36      4.79 o
   0  38   5       10.17       12.73      5.21 o
  -6   0   6       20.06       25.81      4.55 o
  -4   0   6       29.45       38.44      4.09 o
  -2   0   6       67.16       58.39      4.60 o
   0   0   6        0.35        2.81      3.08 o
   2   0   6     1215.31     1097.28     38.89 o
   4   0   6        5.98       15.62      3.39 o
  -7   1   6       26.84       32.29      5.51 o
  -6   1   6        1.93        0.25      2.49 o
  -5   1   6        0.49       -2.45      2.45 o
  -4   1   6       99.50      102.71      4.06 o
  -3   1   6       45.22       49.94      2.81 o
  -2   1   6       30.42       31.36      3.17 o
  -1   1   6        8.97       11.53      2.43 o
   0   1   6       12.66       11.03      1.78 o
   1   1   6      108.67       93.00      4.75 o
   2   1   6      301.00      325.09     10.80 o
   3   1   6      104.56       87.88     10.27 o
   4   1   6        0.03       -1.21      2.75 o
   5   1   6        1.92       -2.73      2.73 o
  -7   2   6        7.08        9.20      4.79 o
  -6   2   6       10.08        2.05      2.83 o
  -5   2   6       14.22       11.55      2.63 o
  -4   2   6       21.38       27.31      3.07 o
  -3   2   6      107.72      106.16      4.68 o
  -2   2   6       28.43       26.16      2.41 o
  -1   2   6      102.09       91.77      2.73 o
   0   2   6       54.48       60.07      3.05 o
   1   2   6       25.37       31.82      3.47 o
   2   2   6      847.64      810.27     21.49 o
   3   2   6        1.31        2.76      4.39 o
   4   2   6       17.11       18.71      3.18 o
   5   2   6        1.23        2.57      2.78 o
  -7   3   6       28.54       35.38      5.78 o
  -6   3   6        0.07       -2.68      2.68 o
  -5   3   6        0.03       -3.00      3.00 o
  -4   3   6      179.58      180.43      6.10 o
  -3   3   6       35.63       46.12      2.69 o
  -2   3   6       14.87       21.05      3.03 o
  -1   3   6      159.23      157.27      4.42 o
   0   3   6       25.92       22.37      2.02 o
   1   3   6       23.37       21.53      3.99 o
   2   3   6      308.49      369.29     11.73 o
   3   3   6       42.61       49.41      6.99 o
   4   3   6        7.95        5.68      2.50 o
   5   3   6        0.26       -2.63      2.63 o
  -7   4   6       25.08       29.25     11.22 o
  -6   4   6       94.48       97.87      5.30 o
  -5   4   6       24.83       30.48      4.33 o
  -4   4   6      168.54      167.21      5.51 o
  -3   4   6       54.73       53.08      3.19 o
  -2   4   6      170.02      174.91      5.58 o
  -1   4   6       68.07       79.99      2.92 o
   0   4   6       15.26       13.27      2.12 o
   1   4   6       21.53       27.18      2.57 o
   2   4   6       37.68       30.38      5.43 o
   3   4   6       24.28       37.59      3.60 o
   4   4   6       12.53        9.32      2.62 o
   5   4   6        0.03        0.93      2.73 o
  -7   5   6       29.70       26.40      5.35 o
  -6   5   6        2.48        4.67      2.96 o
  -5   5   6       64.81       82.84      5.31 o
  -4   5   6       42.63       43.16      3.31 o
  -3   5   6       30.08       25.63      4.06 o
  -2   5   6        7.67        8.60      2.12 o
  -1   5   6        4.54       11.09      1.68 o
   0   5   6       12.45       20.83      2.14 o
   1   5   6      209.58      214.76      5.90 o
   2   5   6      256.39      273.71      7.73 o
   3   5   6       36.87       37.65      3.71 o
   4   5   6       22.89       23.28      3.03 o
   5   5   6        3.13        4.42      3.49 o
  -7   6   6        5.55        6.25      4.62 o
  -6   6   6       66.69       70.81      5.42 o
  -5   6   6      309.99      355.65     18.29 o
  -4   6   6       11.06       12.86      3.28 o
  -3   6   6      186.13      183.22     13.40 o
  -2   6   6      618.83      716.90     96.34 o
  -1   6   6      682.40      675.65     16.39 o
   0   6   6       85.58       74.72      3.97 o
   1   6   6       19.88       17.81      2.18 o
   2   6   6       60.26       67.51     13.20 o
   3   6   6       26.98       22.14      3.37 o
   4   6   6        5.38        2.84      2.59 o
   5   6   6        6.15        7.70      3.03 o
  -7   7   6        0.87        9.30      4.93 o
  -6   7   6        4.73        6.50      3.13 o
  -5   7   6       57.31       70.69      5.85 o
  -4   7   6        3.21        3.28      2.82 o
  -3   7   6      127.49      113.53      4.71 o
  -2   7   6       52.22       54.82      4.35 o
  -1   7   6      399.97      366.47     21.33 o
   0   7   6      928.29      861.51     20.96 o
   1   7   6       22.11       26.64      5.50 o
   2   7   6        2.66        9.62      3.10 o
   3   7   6        4.69        5.46      2.90 o
   4   7   6        4.39        4.03      2.62 o
   5   7   6        4.53        0.44      2.94 o
  -7   8   6       53.95       56.56      6.63 o
  -6   8   6       41.80       57.61      6.51 o
  -5   8   6      292.77      297.40     10.85 o
  -4   8   6      253.33      252.76      7.12 o
  -3   8   6       29.49       31.22      3.62 o
  -2   8   6      552.94      670.38     75.99 o
  -1   8   6      135.18      142.03      6.53 o
   0   8   6      238.50      210.44      8.08 o
   1   8   6        0.26        2.94      2.01 o
   2   8   6       22.71       14.30      4.67 o
   3   8   6        0.67       -0.03      6.39 o
   4   8   6        0.08        2.27      2.41 o
   5   8   6        0.11        1.81      2.95 o
  -7   9   6       27.81       32.09      5.90 o
  -6   9   6       95.85      108.08      5.94 o
  -5   9   6       70.54       76.69      5.20 o
  -4   9   6        2.47        3.96      2.21 o
  -3   9   6        8.15        7.58      2.35 o
  -2   9   6       29.11       43.47      3.15 o
  -1   9   6       25.14       18.01      2.90 o
   0   9   6        2.80        7.61      2.54 o
   1   9   6      303.56      301.92      8.59 o
   2   9   6        4.39        4.27      3.23 o
   3   9   6        5.93        5.32      5.14 o
   4   9   6      155.19      138.34      6.25 o
   5   9   6        2.42        1.63      3.42 o
  -7  10   6        5.75        4.53      4.93 o
  -6  10   6       66.34       51.31      4.56 o
  -5  10   6      100.37       92.86      4.73 o
  -4  10   6       61.70       59.54      3.73 o
  -3  10   6        4.75        5.00      4.64 o
  -2  10   6      243.05      210.32     15.53 o
  -1  10   6       65.23       61.78      2.76 o
   0  10   6      400.08      346.75      9.94 o
   1  10   6       54.29       62.96      3.81 o
   2  10   6       82.66       86.28     10.27 o
   3  10   6       77.91       66.40      5.69 o
   4  10   6       57.85       60.24      4.55 o
   5  10   6       13.41        8.53      5.08 o
  -7  11   6        0.00        0.96      4.79 o
  -6  11   6       77.53       76.49      5.29 o
  -5  11   6       63.44       54.56      4.17 o
  -4  11   6        0.00       -1.96      1.96 o
  -3  11   6      309.21      299.30      8.22 o
  -2  11   6       48.16       50.20      3.45 o
  -1  11   6      200.88      175.94      5.91 o
   0  11   6        8.45       10.04      2.86 o
   1  11   6       39.82       35.53      4.33 o
   2  11   6       11.42       14.41      4.08 o
   3  11   6        5.37        4.31      2.59 o
   4  11   6        2.05        3.83      2.70 o
   5  11   6        1.02       -0.48      2.95 o
  -7  12   6        1.87        3.28      4.93 o
  -6  12   6        0.52        1.01      3.01 o
  -5  12   6       71.81       76.69      4.51 o
  -4  12   6        4.17        4.45      2.44 o
  -3  12   6       39.88       30.88      3.08 o
  -2  12   6        3.80        9.80      2.33 o
  -1  12   6       85.06       87.50      3.45 o
   0  12   6        0.30        3.31      1.84 o
   1  12   6        0.04       -0.08      2.34 o
   2  12   6       34.50       34.41      4.62 o
   3  12   6       24.49       26.54      3.22 o
   4  12   6       48.23       54.62      4.45 o
   5  12   6        8.21       12.12      3.47 o
  -7  13   6        1.07       -4.65      4.66 o
  -6  13   6        4.22        3.47      3.38 o
  -5  13   6      220.15      205.45      6.92 o
  -4  13   6        3.29        3.69      2.43 o
  -3  13   6       21.02       20.61      2.82 o
  -2  13   6      106.62       99.21      4.85 o
  -1  13   6        1.57        3.36      1.70 o
   0  13   6      118.22      132.62      5.54 o
   1  13   6       66.13       58.42      4.72 o
   2  13   6       15.50        9.45      3.65 o
   3  13   6       54.77       53.05      4.66 o
   4  13   6       78.50       76.42      5.02 o
   5  13   6        1.94       -2.07      3.01 o
  -7  14   6        8.64       10.35      5.86 o
  -6  14   6       56.50       47.63      4.78 o
  -5  14   6       48.44       44.25      3.91 o
  -4  14   6        0.02        0.10      3.04 o
  -3  14   6      129.73      124.65      5.14 o
  -2  14   6       16.40       13.24      2.71 o
  -1  14   6      108.85       94.36      4.35 o
   0  14   6       18.67       24.84      3.19 o
   1  14   6        0.53       -0.43      2.38 o
   2  14   6        5.69        7.38      2.63 o
   3  14   6       19.96       26.34      3.56 o
   4  14   6       83.81       91.87      7.25 o
   5  14   6       17.29       16.46      4.87 o
  -7  15   6        2.10        0.05      5.05 o
  -6  15   6        9.99        7.31      3.45 o
  -5  15   6        0.16        2.91      2.76 o
  -4  15   6        5.04        3.93      2.43 o
  -3  15   6       66.87       68.09      4.09 o
  -2  15   6       53.23       57.68      3.85 o
  -1  15   6        8.81       10.11      2.29 o
   0  15   6       73.68       78.76      5.40 o
   1  15   6        3.21        1.58      2.03 o
   2  15   6        4.28        4.67      2.68 o
   3  15   6       16.73       16.10      3.48 o
   4  15   6        0.00       -0.30      3.49 o
   5  15   6       27.76       22.16      4.04 o
  -7  16   6       98.10      100.68      9.86 o
  -6  16   6        9.26        7.66      4.08 o
  -5  16   6        3.49        0.83      2.69 o
  -4  16   6      114.70      107.82      4.91 o
  -3  16   6       29.96       32.43      3.66 o
  -2  16   6        0.80        2.00      2.16 o
  -1  16   6       54.21       59.71      4.52 o
   0  16   6        4.30       10.84      2.82 o
   1  16   6       26.29       30.73      3.10 o
   2  16   6        2.77        2.12      2.73 o
   3  16   6        0.17        2.57      2.91 o
   4  16   6       25.00       21.40      4.66 o
   5  16   6        9.83       10.96      4.41 o
  -6  17   6       72.24       81.33      5.65 o
  -5  17   6       42.80       57.60      4.36 o
  -4  17   6       11.67       12.59      4.07 o
  -3  17   6       11.31        5.84      2.37 o
  -2  17   6       74.57       85.41      5.46 o
  -1  17   6       88.20       95.02      4.60 o
   0  17   6       39.74       40.54      3.88 o
   1  17   6        5.04        3.40      2.19 o
   2  17   6        9.03       11.60      3.15 o
   3  17   6        2.95        3.20      2.93 o
   4  17   6        0.50        6.02      3.19 o
  -6  18   6       35.45       35.95      5.14 o
  -5  18   6       13.91       16.22      3.35 o
  -4  18   6        2.38        2.38      2.51 o
  -3  18   6       85.90       92.46      4.33 o
  -2  18   6       25.28       25.77      3.01 o
  -1  18   6       36.37       37.21      3.40 o
   0  18   6        6.68        4.79      2.02 o
   1  18   6        1.71       -1.79      2.26 o
   2  18   6        0.00       -0.26      2.41 o
   3  18   6        0.21        0.79      2.98 o
   4  18   6        1.95       -0.79      3.00 o
  -6  19   6       23.44       23.55      5.78 o
  -5  19   6        0.50        3.12      2.83 o
  -4  19   6        1.04       -0.60      2.59 o
  -3  19   6      111.15      104.24      4.71 o
  -2  19   6      185.39      191.81      7.11 o
  -1  19   6        7.55        5.10      2.49 o
   0  19   6        8.93       12.09      4.59 o
   1  19   6        0.13        1.67      2.34 o
   2  19   6       27.50       30.29      3.32 o
   3  19   6        3.33        2.81      4.19 o
   4  19   6       41.50       40.78      6.35 o
  -6  20   6       33.64       43.09      6.49 o
  -5  20   6        0.49       -0.58      3.00 o
  -4  20   6      131.75      110.89      5.21 o
  -3  20   6        0.35        2.39      2.34 o
  -2  20   6      281.14      277.23      7.98 o
  -1  20   6       11.59       16.86      2.88 o
   0  20   6       33.98       39.62      3.23 o
   1  20   6       12.61       18.35      4.24 o
   2  20   6      125.11      116.61      5.87 o
   3  20   6       46.10       40.27      6.18 o
   4  20   6        0.28       -3.27      3.27 o
  -6  21   6        1.71        2.02      5.05 o
  -5  21   6        0.48        1.47      2.89 o
  -4  21   6       39.47       33.97      3.70 o
  -3  21   6       34.80       32.54      4.38 o
  -2  21   6      199.26      196.53      6.55 o
  -1  21   6      112.10       99.70      6.68 o
   0  21   6       29.33       30.47      3.15 o
   1  21   6      107.29      101.24      5.59 o
   2  21   6        0.15        0.25      2.72 o
   3  21   6       94.58       91.39      6.29 o
   4  21   6       14.30       12.64      4.76 o
  -6  22   6        4.65       -1.85      5.05 o
  -5  22   6        1.25       -0.38      3.35 o
  -4  22   6       11.45       11.34      2.91 o
  -3  22   6       17.26       19.16      3.02 o
  -2  22   6       24.51       36.32      3.48 o
  -1  22   6        0.69       -0.34      2.33 o
   0  22   6       19.33       16.52      2.74 o
   1  22   6       26.80       33.64      3.93 o
   2  22   6        1.84        4.39      2.85 o
   3  22   6       39.55       53.28      5.24 o
   4  22   6        0.19        1.35      3.53 o
  -6  23   6        8.61       21.56      5.90 o
  -5  23   6       13.30        4.06      3.77 o
  -4  23   6        1.97       -0.95      2.66 o
  -3  23   6      183.89      183.04      6.46 o
  -2  23   6       10.91       16.50      3.01 o
  -1  23   6       13.16       12.80      3.03 o
   0  23   6        0.01       -0.33      2.34 o
   1  23   6      142.62      152.24      7.42 o
   2  23   6       59.79       56.78      6.02 o
   3  23   6       66.13       62.26      5.49 o
   4  23   6        0.01       -2.10      3.53 o
  -5  24   6       15.60       14.38      4.11 o
  -4  24   6        0.01        1.05      3.16 o
  -3  24   6       23.97       26.77      3.22 o
  -2  24   6      450.59      424.98     12.28 o
  -1  24   6        8.50        9.64      2.89 o
   0  24   6        0.53        0.70      2.48 o
   1  24   6        3.43        5.49      3.40 o
   2  24   6       56.81       61.95      6.04 o
   3  24   6        2.31        5.76      5.39 o
  -5  25   6        1.98        1.78      4.72 o
  -4  25   6       31.45       35.10      4.41 o
  -3  25   6       33.66       39.08      3.72 o
  -2  25   6      286.22      298.61      8.80 o
  -1  25   6      182.23      161.07      6.90 o
   0  25   6      157.85      154.67      6.44 o
   1  25   6       50.22       51.39      8.70 o
   2  25   6        3.21        2.44      3.85 o
   3  25   6        9.09        4.40      4.09 o
  -5  26   6        8.45        7.65      6.47 o
  -4  26   6       13.24       18.33      4.13 o
  -3  26   6        8.77        9.51      4.43 o
  -2  26   6      121.97      123.82      5.76 o
  -1  26   6       24.28       20.26      3.29 o
   0  26   6      226.19      223.69      7.93 o
   1  26   6       15.82       15.56      6.14 o
   2  26   6      174.43      171.33      9.70 o
   3  26   6       51.33       42.04      7.66 o
  -5  27   6       26.19       18.70      6.31 o
  -4  27   6       13.67       13.81      4.81 o
  -3  27   6        4.44        3.99      3.28 o
  -2  27   6       25.17       25.20      4.19 o
  -1  27   6       10.44        9.70      3.33 o
   0  27   6      138.90      137.37      9.04 o
   1  27   6        5.99        0.61      4.19 o
   2  27   6       20.79       16.53      5.02 o
   3  27   6       19.85       17.63      5.06 o
  -5  28   6       12.53       19.27      5.90 o
  -4  28   6        6.56       -1.80      4.21 o
  -3  28   6        1.68       -1.98      3.57 o
  -2  28   6        7.11        9.84      4.38 o
  -1  28   6       56.58       64.17      5.81 o
   0  28   6       85.87       78.49      7.29 o
   1  28   6       11.85       15.05      5.06 o
   2  28   6        2.82        0.59      4.19 o
   3  28   6       10.99       16.95      9.17 o
  -4  29   6        0.51        2.29      4.44 o
  -3  29   6       32.27       29.29      4.77 o
  -2  29   6        5.48       -0.42      4.10 o
  -1  29   6        1.74       -1.53      3.60 o
   0  29   6        0.08        0.66      4.63 o
   1  29   6       10.96       19.32      5.23 o
   2  29   6       44.96       42.91      7.35 o
  -4  30   6        0.37       -3.97      4.10 o
  -3  30   6        6.43        9.17      4.38 o
  -2  30   6       29.35       17.62      4.80 o
  -1  30   6       73.73       75.93      6.27 o
   0  30   6        0.28       -4.36      4.36 o
   1  30   6       26.76       20.37      6.78 o
   2  30   6        2.59        2.48      4.72 o
  -4  31   6        8.72        8.22      7.20 o
  -3  31   6        4.67        1.51      4.34 o
  -2  31   6        0.38       -4.06      4.06 o
  -1  31   6        0.12       -2.66      3.92 o
   0  31   6       21.36       14.61      6.41 o
   1  31   6        6.71        5.96      4.99 o
   2  31   6        3.91        3.17      4.85 o
  -3  32   6        0.38       -3.55      4.46 o
  -2  32   6        0.01       -4.10      4.10 o
  -1  32   6       19.86       14.03      4.71 o
   0  32   6        3.85       14.65      6.74 o
   1  32   6        1.05        3.88      4.57 o
  -3  33   6        1.04        2.48      4.68 o
  -2  33   6        0.67       -2.02      4.52 o
  -1  33   6       11.68       12.92      5.04 o
   0  33   6       46.34       57.80      6.23 o
   1  33   6        3.79       12.37      5.42 o
  -2  34   6       20.80       37.61      5.94 o
  -1  34   6        0.20        2.10      4.50 o
   0  34   6       58.82       66.09      6.46 o
  -2  35   6       12.17       22.01      9.54 o
  -1  35   6        7.12        7.24      4.92 o
   0  35   6       30.86       42.55     10.27 o
  -7   0   7        6.23        6.60      8.80 o
  -5   0   7       10.72        4.46      4.23 o
  -3   0   7       95.46      105.73     11.00 o
  -1   0   7      247.67      231.07     16.87 o
   1   0   7       50.17       68.96      8.80 o
   3   0   7       12.13       18.14     13.20 o
  -7   1   7        0.19        2.20      6.22 o
  -6   1   7       16.15       11.33      5.05 o
  -5   1   7       32.92       32.21      3.77 o
  -4   1   7       19.67       22.14      3.25 o
  -3   1   7       16.63       14.14      3.18 o
  -2   1   7      150.63      146.35      9.32 o
  -1   1   7        0.28        2.61      3.71 o
   0   1   7       53.90       57.22      5.36 o
   1   1   7        1.48        8.69      2.90 o
   2   1   7       39.68       59.34      4.90 o
   3   1   7       22.35       30.08      6.78 o
   4   1   7        0.77        1.39      4.32 o
  -7   2   7        6.71       17.20     14.30 o
  -6   2   7        1.59       -1.48      4.47 o
  -5   2   7       32.35       23.24      3.62 o
  -4   2   7       89.82       92.72      4.80 o
  -3   2   7       62.06       60.70      4.71 o
  -2   2   7       26.59       23.45      2.79 o
  -1   2   7       34.72       49.98      4.62 o
   0   2   7        0.83        0.15      2.66 o
   1   2   7        9.55       13.07      5.13 o
   2   2   7        0.16        0.83      5.13 o
   3   2   7      161.13      186.44      9.98 o
   4   2   7       11.99       20.63      3.59 o
  -7   3   7       21.49       29.77      7.26 o
  -6   3   7       14.41       25.75     10.06 o
  -5   3   7        9.34       11.42      3.10 o
  -4   3   7      227.76      258.95      8.64 o
  -3   3   7        0.02        0.95      2.30 o
  -2   3   7       35.96       32.61      2.88 o
  -1   3   7      107.50      101.97     10.20 o
   0   3   7       12.22       14.82      3.18 o
   1   3   7       11.43       18.48      4.05 o
   2   3   7       24.69       14.08      5.87 o
   3   3   7      229.58      239.92     13.98 o
   4   3   7       32.61       29.10      4.11 o
  -7   4   7        5.81       11.00      6.74 o
  -6   4   7        3.09       -0.32      4.51 o
  -5   4   7       25.86       25.96      3.67 o
  -4   4   7      215.70      259.04     10.19 o
  -3   4   7       87.60       82.17      4.69 o
  -2   4   7        3.28        4.86      2.30 o
  -1   4   7        4.48        7.88      5.40 o
   0   4   7      169.76      147.80      7.00 o
   1   4   7        0.74        0.96      3.34 o
   2   4   7        1.64        1.17      4.39 o
   3   4   7      386.50      382.67     18.65 o
   4   4   7        1.80        4.19      3.33 o
  -7   5   7        0.29       -6.22      6.22 o
  -6   5   7        0.57       -0.62      4.62 o
  -5   5   7       32.96       34.40      5.22 o
  -4   5   7      828.51      800.28     24.64 o
  -3   5   7       26.20       27.03      3.16 o
  -2   5   7       55.58       51.42      3.36 o
  -1   5   7      365.87      330.61     14.33 o
   0   5   7        4.69       -0.69      2.80 o
   1   5   7       36.37       34.25      5.11 o
   2   5   7       90.51       80.71      5.77 o
   3   5   7      223.34      219.45     13.74 o
   4   5   7        1.08        0.00      4.15 o
  -7   6   7       15.91        5.50      6.74 o
  -6   6   7        0.34        0.15      3.92 o
  -5   6   7        1.64        5.83      2.64 o
  -4   6   7      159.80      225.17     20.90 o
  -3   6   7       21.26       26.20      3.23 o
  -2   6   7       59.19       63.12      5.65 o
  -1   6   7        5.89       13.67      4.77 o
   0   6   7       18.04       14.56      3.34 o
   1   6   7        0.88        6.18      3.52 o
   2   6   7        2.28        8.45      3.42 o
   3   6   7       37.94       38.29      4.49 o
   4   6   7        1.45       -2.20      5.19 o
  -6   7   7        0.98        0.25      4.09 o
  -5   7   7       62.49       60.90      4.19 o
  -4   7   7      263.51      261.70      8.17 o
  -3   7   7        0.05        0.08      2.30 o
  -2   7   7       10.97       11.48      2.98 o
  -1   7   7        0.64        1.85      2.36 o
   0   7   7        2.97        2.23      2.90 o
   1   7   7       22.80       29.72      3.33 o
   2   7   7      154.38      147.32     10.06 o
   3   7   7       63.10       46.79      5.21 o
   4   7   7        2.42        5.64      3.89 o
  -6   8   7        0.14       -2.53      4.01 o
  -5   8   7       11.10       14.00      3.18 o
  -4   8   7       61.69       66.88      4.38 o
  -3   8   7        0.52       -0.39      4.44 o
  -2   8   7       19.86       23.73      4.35 o
  -1   8   7      124.99      107.51      5.04 o
   0   8   7       96.31       88.87      5.50 o
   1   8   7        1.19        3.03      2.38 o
   2   8   7       93.22      111.78      7.33 o
   3   8   7       93.83      113.68     17.46 o
   4   8   7        0.25       -0.24      3.80 o
  -6   9   7       26.03       20.57      5.08 o
  -5   9   7        0.00        1.40      2.77 o
  -4   9   7       75.62       71.41      4.57 o
  -3   9   7       65.10       64.86      4.36 o
  -2   9   7      116.28      131.49     17.48 o
  -1   9   7       19.46       26.51      4.91 o
   0   9   7       10.06       10.15      3.17 o
   1   9   7       49.86       59.57      7.57 o
   2   9   7        9.00       10.58      4.04 o
   3   9   7       39.94       61.77     13.87 o
   4   9   7       10.08       15.58      4.35 o
  -6  10   7        4.86        4.56      4.33 o
  -5  10   7        8.50        8.35      3.02 o
  -4  10   7       14.80        9.24      3.66 o
  -3  10   7       41.15       43.53      3.77 o
  -2  10   7       48.73       54.61      7.59 o
  -1  10   7      230.52      219.52      7.84 o
   0  10   7       38.70       33.37      4.09 o
   1  10   7      148.16      137.09      7.80 o
   2  10   7        0.98        5.43      5.60 o
   3  10   7        0.07        5.70      3.89 o
   4  10   7        2.41        5.22      5.86 o
  -6  11   7       76.10       74.25      8.89 o
  -5  11   7        0.44        1.59      3.15 o
  -4  11   7       12.61        3.86      2.83 o
  -3  11   7        0.05        0.00      2.43 o
  -2  11   7       73.90       70.51      5.80 o
  -1  11   7        0.55        1.87      5.11 o
   0  11   7        4.25        3.46      2.98 o
   1  11   7        3.73        9.64      3.20 o
   2  11   7       70.06       76.08      6.46 o
   3  11   7        2.39        5.62      3.81 o
   4  11   7        1.10       -0.41      2.76 o
  -6  12   7        5.52        1.41      4.39 o
  -5  12   7       10.81        9.35      3.48 o
  -4  12   7        5.78        7.90      2.98 o
  -3  12   7      163.01      144.63      6.32 o
  -2  12   7       22.18       17.97      2.86 o
  -1  12   7        8.40        9.24      2.82 o
   0  12   7        0.02       -2.33      2.98 o
   1  12   7        3.70        9.05      3.86 o
   2  12   7       14.47       17.24      3.71 o
   3  12   7       11.21       13.72      4.55 o
   4  12   7        5.22        3.17      3.07 o
  -6  13   7        2.44       -4.42      4.42 o
  -5  13   7       39.12       33.95      4.87 o
  -4  13   7        4.68        4.89      2.89 o
  -3  13   7      102.12       86.78      5.19 o
  -2  13   7        8.91       11.44      2.52 o
  -1  13   7        5.57        1.18      2.62 o
   0  13   7       22.05       25.12      4.80 o
   1  13   7        3.35       -0.85      2.81 o
   2  13   7        2.83       -0.04      2.94 o
   3  13   7       29.04       26.15      5.06 o
   4  13   7        2.79        3.02      3.04 o
  -6  14   7       64.33       72.58      7.29 o
  -5  14   7        3.24        3.63      5.51 o
  -4  14   7       31.91       34.49      4.21 o
  -3  14   7       90.49       86.00      5.21 o
  -2  14   7        5.80        0.34      2.29 o
  -1  14   7       12.43       11.29      3.15 o
   0  14   7       30.62       23.75      3.00 o
   1  14   7        6.46        8.40      3.71 o
   2  14   7        0.72       -1.28      6.18 o
   3  14   7       63.40       67.60     12.47 o
   4  14   7        7.71        4.30      3.53 o
  -6  15   7        0.24       10.03      5.08 o
  -5  15   7        0.16        3.73      3.77 o
  -4  15   7        4.90        8.81      4.65 o
  -3  15   7      197.38      193.28      7.50 o
  -2  15   7        9.26       10.77      2.73 o
  -1  15   7        4.35        3.37      2.04 o
   0  15   7        0.13       -1.44      3.49 o
   1  15   7        5.14        5.99      5.39 o
   2  15   7        2.29        2.20      3.20 o
   3  15   7       67.95       73.95      7.23 o
   4  15   7        6.48        7.49      3.53 o
  -6  16   7       51.89       72.31      8.37 o
  -5  16   7        0.02        2.95      5.21 o
  -4  16   7      100.91      100.21      6.16 o
  -3  16   7       43.81       44.91      5.34 o
  -2  16   7        3.40        5.05      2.64 o
  -1  16   7        9.32        3.57      2.28 o
   0  16   7        5.91        3.08      3.43 o
   1  16   7       21.09       20.35      3.73 o
   2  16   7       16.05        7.41      5.69 o
   3  16   7       14.49       20.67      3.68 o
  -6  17   7       12.57       14.47      5.78 o
  -5  17   7        1.48        1.84      3.84 o
  -4  17   7       94.77       92.40      6.02 o
  -3  17   7        0.03       -2.40      2.40 o
  -2  17   7       30.02       19.04      3.11 o
  -1  17   7        0.95       -1.77      2.10 o
   0  17   7        2.03        0.69      2.66 o
   1  17   7       21.29       17.77      4.18 o
   2  17   7       39.86       27.66      4.79 o
   3  17   7       19.17       21.72      3.83 o
  -6  18   7       16.26       17.82      7.34 o
  -5  18   7        0.22        4.94      4.05 o
  -4  18   7        0.91        4.20      3.69 o
  -3  18   7        3.15        1.42      2.70 o
  -2  18   7       56.03       60.62      4.42 o
  -1  18   7        4.22        3.15      2.35 o
   0  18   7        3.72        7.05      3.01 o
   1  18   7       82.27       67.87      9.94 o
   2  18   7       11.65       17.78      4.18 o
   3  18   7        0.18        1.47      3.29 o
  -5  19   7       12.00        6.10      4.32 o
  -4  19   7       39.42       50.34      7.73 o
  -3  19   7       32.05       31.39      4.24 o
  -2  19   7      149.75      147.38      6.38 o
  -1  19   7        0.05       -1.03      2.38 o
   0  19   7        2.86        0.43      2.73 o
   1  19   7       15.63       20.49      5.40 o
   2  19   7        0.16        0.95      3.28 o
   3  19   7        0.13        3.86      3.33 o
  -5  20   7       32.85       27.76      5.33 o
  -4  20   7        5.70        8.36      4.08 o
  -3  20   7        2.69       -3.15      3.99 o
  -2  20   7       60.30       70.04      4.83 o
  -1  20   7        7.31        8.07      2.76 o
   0  20   7       10.17       10.02      3.30 o
   1  20   7       30.36       28.10      3.47 o
   2  20   7       11.80       14.82      4.25 o
   3  20   7        0.00        2.15      3.73 o
  -5  21   7       12.02       10.96      5.51 o
  -4  21   7       20.62       21.14      4.55 o
  -3  21   7       30.45       40.97      5.51 o
  -2  21   7      102.69       95.72     18.41 o
  -1  21   7       54.38       57.62      4.12 o
   0  21   7       66.88       59.39      8.46 o
   1  21   7       23.68       19.58      4.96 o
   2  21   7        0.18        1.17      3.87 o
   3  21   7        1.61        2.25      3.80 o
  -5  22   7        0.17       -4.19      4.19 o
  -4  22   7        0.51        5.93      4.05 o
  -3  22   7       31.43       33.79      5.61 o
  -2  22   7        2.17        1.93      4.69 o
  -1  22   7       40.64       43.75      5.29 o
   0  22   7        7.76        7.23      5.16 o
   1  22   7       58.39       56.75      6.21 o
   2  22   7       24.23       24.90      4.89 o
   3  22   7        2.01       -0.50      4.06 o
  -5  23   7        5.58        0.58      4.65 o
  -4  23   7        0.17       -1.60      3.87 o
  -3  23   7      150.33      137.46     11.65 o
  -2  23   7       54.42       54.50      8.77 o
  -1  23   7       96.44       87.60      7.65 o
   0  23   7      230.68      246.51     12.11 o
   1  23   7      238.23      236.23     11.23 o
   2  23   7        5.21        1.62      4.25 o
  -4  24   7       22.66       24.97      4.81 o
  -3  24   7       29.98       35.91      7.72 o
  -2  24   7       13.78       14.61      6.24 o
  -1  24   7       43.11       39.94      9.60 o
   0  24   7       56.76       46.80     11.03 o
   1  24   7      254.00      257.30     13.62 o
   2  24   7        1.30        9.87      4.62 o
  -4  25   7        2.75       -3.12      3.97 o
  -3  25   7       72.26       72.36      9.53 o
  -2  25   7       12.19       15.32      5.74 o
  -1  25   7       13.09       12.35      5.31 o
   0  25   7       30.57       32.31      8.64 o
   1  25   7       63.05       65.79      6.80 o
   2  25   7        0.00        3.44      4.18 o
  -4  26   7        3.14        5.28      4.26 o
  -3  26   7        3.18        0.83      4.52 o
  -2  26   7        0.95        0.18      5.19 o
  -1  26   7       31.19       34.78      6.24 o
   0  26   7        0.85        3.15      4.43 o
   1  26   7       75.42       74.75      7.10 o
   2  26   7       29.02       29.39      5.69 o
  -4  27   7        3.85        7.62      5.04 o
  -3  27   7        4.31       -1.08      4.58 o
  -2  27   7        0.76        0.99      5.19 o
  -1  27   7      151.48      125.33     22.11 o
   0  27   7        0.14       -4.25      4.25 o
   1  27   7        3.65        8.10      4.69 o
  -3  28   7        7.49       10.85      5.61 o
  -2  28   7        6.11        3.95      4.44 o
  -1  28   7       30.49       36.70      6.44 o
   0  28   7        7.71        9.82      5.31 o
   1  28   7        0.32        1.23      4.87 o
  -3  29   7        6.60        4.89      4.85 o
  -2  29   7        1.26        3.91      4.39 o
  -1  29   7       18.41       33.03      6.61 o
   0  29   7       11.15       13.67      5.60 o
   1  29   7        2.80        7.34     10.27 o
  -2  30   7       11.04        3.15      6.14 o
  -1  30   7        7.12       16.37      6.34 o
   0  30   7       11.28       11.20      5.50 o
  -2  31   7       21.34       28.61     10.27 o
  -1  31   7        9.43        5.13     12.47 o
  -6   0   8       18.01       18.39      8.07 o
  -4   0   8       52.07       33.74     11.74 o
  -2   0   8      171.03      166.61      8.95 o
   0   0   8        9.53        2.93      5.13 o
  -6   1   8        0.51       -2.94      4.90 o
  -5   1   8        1.91        5.66      4.75 o
  -4   1   8       34.82       34.06      8.55 o
  -3   1   8       99.72      101.29      5.79 o
  -2   1   8        4.96        9.51      2.34 o
  -1   1   8        5.52        4.19      4.39 o
   0   1   8        6.50        5.87      3.86 o
   1   1   8        4.01        4.40      4.40 o
  -6   2   8        7.24        6.79      5.16 o
  -5   2   8        0.50       -2.51      4.31 o
  -4   2   8        8.59        4.40      7.26 o
  -3   2   8      222.77      222.69      8.79 o
  -2   2   8       37.74       42.82      3.35 o
  -1   2   8       19.01       21.71      6.60 o
   0   2   8       53.07       41.68      7.34 o
   1   2   8      119.12      118.83      6.99 o
  -6   3   8        0.40       -2.52      4.86 o
  -5   3   8        1.03       -3.22      4.34 o
  -4   3   8        0.02       -1.47      6.74 o
  -3   3   8      118.06      112.56      6.08 o
  -2   3   8        6.28        4.44      3.27 o
  -1   3   8       53.18       43.07      6.22 o
   0   3   8        2.52       -2.57      3.63 o
   1   3   8        1.97       -1.47      5.13 o
  -6   4   8       67.48       82.15      7.48 o
  -5   4   8        0.36        2.38      4.59 o
  -4   4   8       48.20       50.41      9.50 o
  -3   4   8      122.21      119.07      6.33 o
  -2   4   8        0.11       -2.08      2.08 o
  -1   4   8       54.12       45.85      6.22 o
   0   4   8       10.46        9.08      4.05 o
   1   4   8       11.65        3.67      5.87 o
  -6   5   8        0.02        4.99      5.05 o
  -5   5   8        3.32       -2.44      4.31 o
  -4   5   8       18.96       13.94     11.00 o
  -3   5   8        8.99        6.31      6.56 o
  -2   5   8        6.77        4.40      2.48 o
  -1   5   8       53.49       52.86      6.22 o
   0   5   8      112.59       96.40      7.21 o
   1   5   8        0.12        8.07      5.13 o
   2   5   8        7.56       11.65      7.70 o
   3   5   8        4.56        3.67      7.34 o
  -6   6   8       10.84       -4.40     10.27 o
  -5   6   8        7.25       12.40      4.64 o
  -4   6   8       22.02       21.78     10.64 o
  -3   6   8       14.03        9.23      3.58 o
  -2   6   8       28.47       26.12      4.98 o
  -1   6   8       63.12       64.40      8.80 o
   0   6   8       38.22       32.21      4.29 o
   1   6   8        1.56        2.43      3.11 o
   2   6   8        8.51       14.08      8.80 o
   3   6   8        2.85        7.03      3.51 o
  -6   7   8        0.02        8.25     13.94 o
  -5   7   8       12.77       22.59      5.18 o
  -4   7   8       32.54       34.09      8.77 o
  -3   7   8       17.18       10.53      3.30 o
  -2   7   8        8.27        7.38      2.52 o
  -1   7   8        0.28       15.23      8.08 o
   0   7   8      190.46      179.08     12.26 o
   1   7   8        4.76        6.27      3.11 o
   2   7   8        0.85        7.34      4.67 o
   3   7   8        0.26       -2.01      4.91 o
  -5   8   8       14.26       20.30      6.25 o
  -4   8   8        7.36        6.07      7.51 o
  -3   8   8       22.61       17.12      7.70 o
  -2   8   8        4.85        6.07      2.33 o
  -1   8   8       63.59       51.70      5.28 o
   0   8   8       25.07       28.51      6.20 o
   1   8   8       22.76       23.62      3.73 o
   2   8   8        1.13        0.52      4.39 o
   3   8   8        1.48        6.58      4.02 o
  -5   9   8       30.98       38.99      5.96 o
  -4   9   8        0.22        0.45      7.21 o
  -3   9   8        9.83        4.63      4.80 o
  -2   9   8       53.15       55.82      4.26 o
  -1   9   8       11.47       28.18     14.60 o
   0   9   8       21.75       23.96      4.88 o
   1   9   8        2.00        3.13      2.88 o
   2   9   8        0.22       -0.52      4.39 o
   3   9   8        0.70       -4.12      6.33 o
  -5  10   8       17.28       33.67      5.62 o
  -4  10   8       26.31       30.10      6.46 o
  -3  10   8       38.96       35.31      6.24 o
  -2  10   8       36.56       34.05      4.37 o
  -1  10   8       12.52       21.15      9.31 o
   0  10   8       29.54       21.87      4.98 o
   1  10   8        1.15        4.40      2.88 o
   2  10   8        6.38        7.34      5.19 o
   3  10   8       11.11        8.28      4.31 o
  -5  11   8       64.03       66.98      6.75 o
  -4  11   8        3.70        4.51      5.56 o
  -3  11   8        2.76       10.03      4.80 o
  -2  11   8        0.95        2.25      2.40 o
  -1  11   8       13.43       21.33      6.21 o
   0  11   8       50.95       49.45      5.16 o
   1  11   8       49.68       44.97      4.79 o
   2  11   8        1.19        8.84      5.43 o
   3  11   8        4.46        7.94      4.70 o
  -5  12   8       68.07       68.70      6.16 o
  -4  12   8        6.62       12.93      6.03 o
  -3  12   8        0.75       -3.42      4.41 o
  -2  12   8        5.81        3.78      4.02 o
  -1  12   8        0.69        5.23      2.68 o
   0  12   8        0.49        1.93      3.52 o
   1  12   8        0.00        1.05      3.88 o
   2  12   8        5.20        6.89      4.22 o
   3  12   8        0.05       -4.40      6.60 o
  -5  13   8       62.59       63.06      6.03 o
  -4  13   8        1.97        6.36      7.03 o
  -3  13   8       21.84       31.59      6.28 o
  -2  13   8        1.36       -1.39      2.74 o
  -1  13   8        1.93       -1.10      2.58 o
   0  13   8       13.70       17.76      5.22 o
   1  13   8        0.85        1.05      3.20 o
   2  13   8        0.01        3.62      3.62 o
  -5  14   8       20.72       25.52      5.10 o
  -4  14   8       30.88       28.79      6.67 o
  -3  14   8       37.74       26.46      6.10 o
  -2  14   8        2.66       -1.02      3.49 o
  -1  14   8        0.81        0.34      2.93 o
   0  14   8       14.09       16.04      4.25 o
   1  14   8        1.17        3.13      3.36 o
   2  14   8        0.35        0.10      2.94 o
  -5  15   8       61.39       67.61      6.25 o
  -4  15   8       15.85       16.05      7.28 o
  -3  15   8        3.48       10.49      5.57 o
  -2  15   8        0.78       -0.57      4.36 o
  -1  15   8        0.78        1.06      6.30 o
   0  15   8       19.24       19.24      4.53 o
   1  15   8        0.63        0.35      3.28 o
   2  15   8        0.74       -0.84      3.28 o
  -5  16   8       10.71        8.78      4.71 o
  -4  16   8        0.00       -2.67      5.77 o
  -3  16   8      107.51      120.56      9.28 o
  -2  16   8       12.82       19.14      5.50 o
  -1  16   8        3.52        7.77      4.25 o
   0  16   8        0.38       -4.49      4.69 o
   1  16   8        1.78        3.66      4.67 o
   2  16   8        0.04        0.57      3.42 o
  -5  17   8        7.10        8.44      6.74 o
  -4  17   8        2.77       -3.61      4.96 o
  -3  17   8      130.59      126.05      9.62 o
  -2  17   8        2.55        5.83      4.99 o
  -1  17   8       11.55       13.98      4.76 o
   0  17   8        0.97        3.33      4.06 o
   1  17   8        5.35       10.25      3.80 o
   2  17   8        2.26       -3.42      3.42 o
  -4  18   8        8.63       -2.24      5.00 o
  -3  18   8       35.84       29.57      6.75 o
  -2  18   8       12.38        9.61      5.31 o
  -1  18   8        1.19       -3.60      6.21 o
   0  18   8        2.41        5.60      6.29 o
   1  18   8        0.04       -1.25      3.49 o
   2  18   8        2.00        3.68      6.06 o
  -4  19   8        4.27       -2.11      4.97 o
  -3  19   8       19.38       14.98      6.25 o
  -2  19   8        1.62       -0.25      4.94 o
  -1  19   8        2.14        1.86      4.43 o
   0  19   8       14.67       13.18      4.62 o
   1  19   8        0.04        3.37      3.73 o
  -4  20   8        0.00       -2.72      4.86 o
  -3  20   8        8.28        3.63      5.89 o
  -2  20   8       94.68       88.38      9.77 o
  -1  20   8       14.09       14.73      5.21 o
   0  20   8        2.12        2.92      6.06 o
   1  20   8       34.07       38.10      5.87 o
  -4  21   8        0.03       -5.15      5.15 o
  -3  21   8       19.19       14.33      6.13 o
  -2  21   8       51.02       58.36     14.95 o
  -1  21   8        5.62        5.16      4.94 o
   0  21   8        2.27        3.26      4.77 o
   1  21   8       26.17       25.77      6.25 o
  -3  22   8       48.73       53.19      7.68 o
  -2  22   8      108.47       99.82     14.02 o
  -1  22   8       17.72       19.41      5.50 o
   0  22   8        0.36        2.72      4.23 o
   1  22   8       13.81       14.08      4.80 o
  -3  23   8        6.19        2.62      5.49 o
  -2  23   8        3.73        1.06      5.42 o
  -1  23   8        8.96       -0.81      5.07 o
   0  23   8       18.00       20.60      5.32 o
  -2  24   8        3.12       -1.69      6.45 o
  -1  24   8       12.67        1.11      5.13 o
   0  24   8        5.25        7.88      4.76 o
  -2  25   8       34.36       21.84      6.47 o
  -1  25   8       19.42       13.18      5.81 o
  -3   0   9        5.60        7.34      9.54 o
  -1   0   9       62.82       56.48      9.54 o
   1   0   9       36.69       33.01      6.60 o
  -4   1   9       31.89       27.88      8.82 o
  -3   1   9        0.24       -6.22      6.22 o
  -2   1   9      158.65      136.81     10.37 o
  -1   1   9        0.40        1.17      5.13 o
   0   1   9       24.99       29.07      5.11 o
   1   1   9        3.69        2.03      3.34 o
  -4   2   9       25.51       29.34     15.04 o
  -3   2   9        0.30        5.13      6.74 o
  -2   2   9       13.75       29.02      6.22 o
  -1   2   9        6.91        8.07      4.67 o
   0   2   9        2.00        1.47      4.15 o
   1   2   9        5.33        7.68      3.86 o
  -4   3   9       71.59       82.08     20.91 o
  -3   3   9       31.88       30.01      8.03 o
  -2   3   9        1.14       -4.95      5.11 o
  -1   3   9        1.44       -2.20      4.15 o
   0   3   9        0.00        2.20      4.15 o
   1   3   9        6.66        7.87      3.86 o
  -4   4   9       39.86       48.64     11.00 o
  -3   4   9      110.31       97.22     14.30 o
  -2   4   9        4.22        4.77      5.71 o
  -1   4   9        8.84        8.61      4.91 o
   0   4   9        7.52        6.26      4.39 o
   1   4   9        4.88        7.09      7.34 o
  -4   5   9       67.58       43.53      9.50 o
  -3   5   9       62.16       60.63      9.07 o
  -2   5   9        6.30        1.80      5.64 o
  -1   5   9       37.44       20.64      9.54 o
   0   5   9        0.83        3.21      4.05 o
   1   5   9       10.78        9.05      3.86 o
  -4   6   9        5.25        3.03      7.73 o
  -3   6   9       54.01       53.97      8.80 o
  -2   6   9        3.18        3.35      5.28 o
  -1   6   9       11.78        4.48      8.80 o
   0   6   9        4.24        0.55      4.05 o
   1   6   9        0.92        3.30      4.05 o
  -4   7   9       29.98       21.08      8.98 o
  -3   7   9       35.05       55.55      9.07 o
  -2   7   9       13.37       14.09      6.16 o
  -1   7   9        3.49        2.59      9.17 o
   0   7   9       24.64       17.02      5.11 o
   1   7   9       20.93       10.80      9.17 o
  -4   8   9        1.81        3.53      8.25 o
  -3   8   9       16.54       23.02     15.04 o
  -2   8   9       14.34        4.34      6.97 o
  -1   8   9        6.61       -1.66      5.87 o
   0   8   9        4.21        1.38      4.05 o
   1   8   9       16.39       16.95      4.33 o
  -4   9   9        0.64       -1.14      7.93 o
  -3   9   9        0.88       -6.68      6.68 o
  -2   9   9        1.64        1.57      5.50 o
  -1   9   9        0.81       -4.86      9.90 o
   0   9   9       49.14       46.56     15.04 o
   1   9   9       13.61        6.93      5.13 o
  -4  10   9        0.31        0.36     11.74 o
  -3  10   9       22.69       24.05      8.25 o
  -2  10   9        0.80       -0.86     10.27 o
  -1  10   9        2.22       -0.77      4.75 o
   0  10   9        4.70       10.11      7.34 o
   1  10   9       14.65       13.29      4.33 o
  -3  11   9       28.87       36.36     11.00 o
  -2  11   9        0.08        4.11      6.24 o
  -1  11   9        5.80        2.75      5.11 o
   0  11   9       20.60       20.14     11.00 o
   1  11   9        0.56       14.67      8.07 o
  -3  12   9       45.04       36.38     17.24 o
  -2  12   9        0.25       -0.61      5.97 o
  -1  12   9        0.52        5.98      5.11 o
   0  12   9        5.25        7.96      5.11 o
  -3  13   9       18.91       19.44      8.80 o
  -2  13   9        0.67       -5.29      5.55 o
  -1  13   9        3.42        2.41      5.28 o
   0  13   9        8.65        8.21      5.00 o
  -3  14   9        8.35       11.03      7.93 o
  -2  14   9        3.70        5.63      6.34 o
  -1  14   9       26.34       43.98      7.19 o
   0  14   9        0.23        0.30      4.94 o
  -2  15   9        4.86        1.04      4.94 o
  -1  15   9        0.47       -4.00      4.36 o
   0  15   9        1.74       -4.77      4.77 o
  -2  16   9        2.17       -0.50      8.18 o
  -1  16   9        1.04       -4.25      6.54 o
 
